# Supplementary material for: 4-Bromo­meth­yl-1-phenyl­sulfon­yl-1H-indole
Source: Acta Crystallogr Sect E Struct Rep Online. 2008 Mar 29;64(Pt 4):o751. doi: 10.1107/S1600536808007794 (PMC2960915; doi:10.1107/S1600536808007794)
Supplement: Supplementary file 1 [file e-64-0o751-sup1.cif]

##############################################################################
###                                                                        ###
###        Electronic paper (Acta Crystallographica Section E)             ###
###                                                                        ###
##############################################################################
#                                                                            #
# This CIF contains the data in a paper accepted for publication in Acta     #
# Crystallographica Section E. It conforms to the requirements of Notes      #
# for Authors for Section E, and has been peer reviewed under the auspices   #
# of the IUCr Commission on Journals.                                        #
#                                                                            #
# Full details of the Crystallographic Information File format               #
# are given in the paper "The Crystallographic Information File (CIF):       #
# a New Standard Archive File for Crystallography" by S. R. Hall, F. H.      #
# Allen and I. D. Brown [Acta Cryst. (1991), A47, 655-685].                  #
#                                                                            #
# The current version of the core CIF dictionary is obtainable from          #
# ftp://ftp.iucr.org/pub/cif_core.dic. The current version number is 2.4.    #
#                                                                            #
# Software is freely available for graphical display of the structure(s) in  #
# this CIF.  For information consult the CIF home page http://www.iucr.org/  #
# cif/home.html                                                              #
#                                                                            #
# This file may be used for bona fide research purposes within the           #
# scientific community so long as proper attribution is given to the journal # 
# article from which it was obtained.                                        #
#                                                                            #
##############################################################################
                                             
data_I
_audit_creation_method     SHELXL-97
_chemical_name_systematic
;
4-Bromomethyl-1-phenylsulfonyl-1<i>H</i>-indole
;
_chemical_name_common     ?
_chemical_formula_moiety     'C15 H12 Br N O2 S'
_chemical_formula_sum     'C15 H12 Br N O2 S'
_chemical_formula_weight     350.23
_chemical_melting_point     ?
_symmetry_cell_setting     monoclinic
_symmetry_space_group_name_H-M     'P 21/c'
_symmetry_space_group_name_Hall     '-P 2ybc'
loop_
    _symmetry_equiv_pos_as_xyz
    'x, y, z'
    '-x, y+1/2, -z+1/2'
    '-x, -y, -z'
    'x, -y-1/2, z-1/2'
_cell_length_a     11.7060(9)
_cell_length_b     8.2399(7)
_cell_length_c     15.4495(11)
_cell_angle_alpha     90.00
_cell_angle_beta     103.858(3)
_cell_angle_gamma     90.00
_cell_volume     1446.8(2)
_cell_formula_units_Z     4
_cell_measurement_reflns_used     5113
_cell_measurement_theta_min     2.49
_cell_measurement_theta_max     25.77
_cell_measurement_temperature     295(2)
_exptl_crystal_description     block
_exptl_crystal_colour     colourless
_exptl_crystal_size_max     0.18
_exptl_crystal_size_mid     0.18
_exptl_crystal_size_min     0.16
_exptl_crystal_density_diffrn     1.608
_exptl_crystal_density_meas     ?
_exptl_crystal_density_method     'not measured'
_exptl_crystal_F_000     704
_exptl_absorpt_coefficient_mu     2.985
_exptl_absorpt_correction_type     multi-scan
_exptl_absorpt_process_details     '(SADABS; Sheldrick, 1996)'
_exptl_absorpt_correction_T_min     0.566
_exptl_absorpt_correction_T_max     0.620
_exptl_special_details
;
;
_diffrn_ambient_temperature     295(2)
_diffrn_radiation_type     MoK\a
_diffrn_radiation_wavelength     0.71073
_diffrn_radiation_source     'fine-focus sealed tube'
_diffrn_radiation_monochromator     graphite
_diffrn_measurement_device_type     'Bruker Kappa APEX2'
_diffrn_measurement_method     '\w and \f scan'
_diffrn_detector_area_resol_mean     ?
_diffrn_reflns_number     16472
_diffrn_reflns_av_R_equivalents     0.0408
_diffrn_reflns_av_sigmaI/netI     0.0492
_diffrn_reflns_theta_min     1.79
_diffrn_reflns_theta_max     28.56
_diffrn_reflns_theta_full     25.00
_diffrn_measured_fraction_theta_max     0.979
_diffrn_measured_fraction_theta_full     0.994
_diffrn_reflns_limit_h_min     -15
_diffrn_reflns_limit_h_max     15
_diffrn_reflns_limit_k_min     -10
_diffrn_reflns_limit_k_max     11
_diffrn_reflns_limit_l_min     -12
_diffrn_reflns_limit_l_max     20
_diffrn_standards_number     0
_diffrn_standards_interval_count     ?
_diffrn_standards_interval_time     0
_diffrn_standards_decay_%     0
_refine_special_details
;
;
_reflns_number_total     3606
_reflns_number_gt     2160
_reflns_threshold_expression     'I>2s(I)'
_refine_ls_structure_factor_coef     Fsqd
_refine_ls_matrix_type     full
_refine_ls_R_factor_all     0.1045
_refine_ls_R_factor_gt     0.0619
_refine_ls_wR_factor_gt     0.1777
_refine_ls_wR_factor_ref     0.1989
_refine_ls_goodness_of_fit_ref     1.060
_refine_ls_restrained_S_all     1.067
_refine_ls_number_reflns     3606
_refine_ls_number_parameters     191
_refine_ls_number_restraints     8
_refine_ls_hydrogen_treatment     constr
_refine_ls_weighting_scheme     calc
_refine_ls_weighting_details
         'calc w=1/[\s^2^(Fo^2^)+(0.0890P)^2^+1.9138P] where P=(Fo^2^+2Fc^2^)/3'
_atom_sites_solution_hydrogens     geom
_atom_sites_solution_primary     direct
_atom_sites_solution_secondary     difmap
_refine_ls_shift/su_max     0.000
_refine_ls_shift/su_mean     0.000
_refine_diff_density_max     1.253
_refine_diff_density_min     -0.543
_refine_ls_extinction_method     none
_refine_ls_extinction_coef     ?
loop_
    _atom_type_symbol
    _atom_type_description
    _atom_type_scat_dispersion_real
    _atom_type_scat_dispersion_imag
    _atom_type_scat_source
    'C' 'C' 0.0033 0.0016
                         'International Tables Vol C Tables 4.2.6.8 and 6.1.1.4'
    'H' 'H' 0.0000 0.0000
                         'International Tables Vol C Tables 4.2.6.8 and 6.1.1.4'
    'N' 'N' 0.0061 0.0033
                         'International Tables Vol C Tables 4.2.6.8 and 6.1.1.4'
    'O' 'O' 0.0106 0.0060
                         'International Tables Vol C Tables 4.2.6.8 and 6.1.1.4'
    'S' 'S' 0.1246 0.1234
                         'International Tables Vol C Tables 4.2.6.8 and 6.1.1.4'
    'Br' 'Br' -0.2901 2.4595
                         'International Tables Vol C Tables 4.2.6.8 and 6.1.1.4'
_computing_data_collection     'APEX2 (Bruker, 2004)'
_computing_cell_refinement     'APEX2 (Bruker, 2004)'
_computing_data_reduction     'APEX2 (Bruker, 2004)'
_computing_structure_solution     'SHELXS97 (Sheldrick, 2008)'
_computing_structure_refinement     'SHELXL97 (Sheldrick, 2008)'
_computing_molecular_graphics     'PLATON (Spek, 2003)'
_computing_publication_material     'SHELXL97 (Sheldrick, 2008)'
loop_
    _atom_site_type_symbol
    _atom_site_label
    _atom_site_fract_x
    _atom_site_fract_y
    _atom_site_fract_z
    _atom_site_U_iso_or_equiv
    _atom_site_adp_type
    _atom_site_calc_flag
    _atom_site_refinement_flags
    _atom_site_occupancy
    _atom_site_disorder_assembly
    _atom_site_disorder_group
    C C1 0.7826(5) 0.6808(6) 0.2167(3) 0.0595(13) Uani d . 1 . .
    H H1 0.8345 0.7022 0.1810 0.071 Uiso calc R 1 . .
    C C2 0.7274(4) 0.7938(6) 0.2531(3) 0.0576(12) Uani d . 1 . .
    H H2 0.7326 0.9055 0.2463 0.069 Uiso calc R 1 . .
    C C3 0.6578(4) 0.7104(6) 0.3052(3) 0.0501(11) Uani d . 1 . .
    C C4 0.5821(4) 0.7671(7) 0.3555(3) 0.0605(13) Uani d D 1 A .
    C C5 0.5258(5) 0.6520(8) 0.3953(4) 0.0771(18) Uani d D 1 . .
    H H5 0.4734 0.6856 0.4284 0.092 Uiso calc R 1 . .
    C C6 0.5457(6) 0.4882(9) 0.3870(4) 0.0769(18) Uani d . 1 . .
    H H6 0.5063 0.4147 0.4151 0.092 Uiso calc R 1 . .
    C C7 0.6223(5) 0.4290(7) 0.3385(4) 0.0643(14) Uani d . 1 . .
    H H7 0.6367 0.3186 0.3345 0.077 Uiso calc R 1 . .
    C C8 0.6757(4) 0.5440(6) 0.2967(3) 0.0489(11) Uani d . 1 . .
    C C10 0.9404(4) 0.3588(5) 0.3317(3) 0.0502(11) Uani d D 1 . .
    C C11 0.9363(5) 0.2442(6) 0.3965(3) 0.0673(14) Uani d D 1 . .
    H H11 0.8754 0.1690 0.3884 0.081 Uiso calc R 1 . .
    C C12 1.0253(5) 0.2450(8) 0.4736(3) 0.0833(19) Uani d D 1 . .
    H H12 1.0248 0.1697 0.5183 0.100 Uiso calc R 1 . .
    C C13 1.1153(5) 0.3580(7) 0.4842(4) 0.0805(19) Uani d D 1 . .
    H H13 1.1751 0.3569 0.5361 0.097 Uiso calc R 1 . .
    C C14 1.1177(5) 0.4719(7) 0.4194(3) 0.0765(17) Uani d D 1 . .
    H H14 1.1783 0.5477 0.4277 0.092 Uiso calc R 1 . .
    C C15 1.0293(4) 0.4726(6) 0.3419(3) 0.0621(13) Uani d D 1 . .
    H H15 1.0297 0.5484 0.2973 0.075 Uiso calc R 1 . .
    N N1 0.7516(3) 0.5255(5) 0.2396(3) 0.0524(10) Uani d . 1 . .
    O O1 0.8833(4) 0.3941(6) 0.1596(2) 0.0771(12) Uani d . 1 . .
    O O2 0.7575(3) 0.2269(5) 0.2295(3) 0.0775(11) Uani d . 1 . .
    S S1 0.83141(11) 0.36176(16) 0.23203(8) 0.0569(4) Uani d . 1 . .
    C C9 0.5669(4) 0.9457(7) 0.3700(3) 0.0725(16) Uani d D 1 . .
    H H9A 0.4865 0.9665 0.3734 0.087 Uiso calc PR 0.56(4) A 1
    H H9B 0.5813 1.0060 0.3198 0.087 Uiso calc PR 0.56(4) A 1
    H H9C 0.4898 0.9633 0.3813 0.087 Uiso d PR 0.44(4) A 2
    H H9D 0.5701 1.0035 0.3160 0.087 Uiso d PR 0.44(4) A 2
    Br Br1 0.6721(4) 1.0180(7) 0.4768(3) 0.0792(10) Uani d P 0.56(4) A 1
    Br Br1A 0.6841(7) 1.0268(5) 0.4688(5) 0.0844(16) Uani d PD 0.44(4) A 2
loop_
    _atom_site_aniso_label
    _atom_site_aniso_U_11
    _atom_site_aniso_U_22
    _atom_site_aniso_U_33
    _atom_site_aniso_U_12
    _atom_site_aniso_U_13
    _atom_site_aniso_U_23
    C1 0.057(3) 0.061(3) 0.062(3) 0.007(3) 0.017(2) 0.013(2)
    C2 0.055(3) 0.051(3) 0.066(3) 0.006(2) 0.012(2) 0.010(2)
    C3 0.047(2) 0.059(3) 0.038(2) 0.008(2) -0.0024(18) 0.0035(19)
    C4 0.054(3) 0.081(4) 0.040(2) 0.013(3) -0.001(2) 0.002(2)
    C5 0.067(4) 0.115(6) 0.052(3) 0.014(4) 0.020(3) 0.005(3)
    C6 0.071(4) 0.103(5) 0.059(3) -0.008(3) 0.019(3) 0.020(3)
    C7 0.069(3) 0.062(3) 0.056(3) -0.009(3) 0.005(3) 0.008(2)
    C8 0.040(2) 0.063(3) 0.037(2) -0.002(2) -0.0032(17) 0.0036(19)
    C10 0.047(2) 0.054(3) 0.046(2) 0.014(2) 0.0038(19) -0.005(2)
    C11 0.063(3) 0.065(3) 0.071(3) 0.008(3) 0.009(3) 0.008(3)
    C12 0.100(5) 0.087(4) 0.057(3) 0.035(4) 0.007(3) 0.015(3)
    C13 0.072(4) 0.093(5) 0.061(3) 0.030(4) -0.017(3) -0.022(3)
    C14 0.052(3) 0.088(4) 0.079(4) -0.002(3) -0.006(3) -0.019(3)
    C15 0.054(3) 0.064(3) 0.065(3) 0.000(3) 0.007(2) -0.002(2)
    N1 0.049(2) 0.057(2) 0.049(2) 0.0085(18) 0.0068(17) 0.0049(17)
    O1 0.090(3) 0.096(3) 0.0455(19) 0.027(2) 0.0168(18) -0.0023(19)
    O2 0.068(2) 0.062(2) 0.090(3) 0.001(2) -0.005(2) -0.014(2)
    S1 0.0549(7) 0.0595(8) 0.0494(7) 0.0101(6) -0.0010(5) -0.0080(5)
    C9 0.074(4) 0.090(4) 0.050(3) 0.030(3) 0.006(3) 0.002(3)
    Br1 0.0703(18) 0.118(3) 0.0437(13) 0.035(2) 0.0030(8) -0.0089(11)
    Br1A 0.120(4) 0.059(2) 0.068(2) -0.016(3) 0.0095(16) 0.0012(13)
_geom_special_details
;
;
loop_
    _geom_bond_atom_site_label_1
    _geom_bond_atom_site_label_2
    _geom_bond_site_symmetry_2
    _geom_bond_distance
    _geom_bond_publ_flag
    C1 C2 . 1.332(7) ?
    C1 N1 . 1.398(7) ?
    C1 H1 . 0.9300 ?
    C2 C3 . 1.448(7) ?
    C2 H2 . 0.9300 ?
    C3 C4 . 1.392(7) ?
    C3 C8 . 1.398(7) ?
    C4 C5 . 1.380(4) ?
    C4 C9 . 1.505(8) ?
    C5 C6 . 1.381(9) ?
    C5 H5 . 0.9300 ?
    C6 C7 . 1.387(9) ?
    C6 H6 . 0.9300 ?
    C7 C8 . 1.379(7) ?
    C7 H7 . 0.9300 ?
    C8 N1 . 1.402(6) ?
    C10 C15 . 1.381(4) ?
    C10 C11 . 1.386(4) ?
    C10 S1 . 1.749(4) ?
    C11 C12 . 1.381(4) ?
    C11 H11 . 0.9300 ?
    C12 C13 . 1.386(5) ?
    C12 H12 . 0.9300 ?
    C13 C14 . 1.379(4) ?
    C13 H13 . 0.9300 ?
    C14 C15 . 1.382(4) ?
    C14 H14 . 0.9300 ?
    C15 H15 . 0.9300 ?
    N1 S1 . 1.661(4) ?
    O1 S1 . 1.421(4) ?
    O2 S1 . 1.403(4) ?
    C9 Br1 . 1.903(6) ?
    C9 Br1A . 1.9115(10) ?
    C9 H9A . 0.9700 ?
    C9 H9B . 0.9700 ?
    C9 H9C . 0.9700 ?
    C9 H9D . 0.9700 ?
loop_
    _geom_angle_atom_site_label_1
    _geom_angle_atom_site_label_2
    _geom_angle_atom_site_label_3
    _geom_angle_site_symmetry_1
    _geom_angle_site_symmetry_3
    _geom_angle
    _geom_angle_publ_flag
    C2 C1 N1 . . 110.6(4) ?
    C2 C1 H1 . . 124.7 ?
    N1 C1 H1 . . 124.7 ?
    C1 C2 C3 . . 107.3(5) ?
    C1 C2 H2 . . 126.4 ?
    C3 C2 H2 . . 126.4 ?
    C4 C3 C8 . . 120.7(5) ?
    C4 C3 C2 . . 132.0(5) ?
    C8 C3 C2 . . 107.2(4) ?
    C5 C4 C3 . . 117.0(5) ?
    C5 C4 C9 . . 121.2(5) ?
    C3 C4 C9 . . 121.7(5) ?
    C4 C5 C6 . . 121.4(6) ?
    C4 C5 H5 . . 119.3 ?
    C6 C5 H5 . . 119.3 ?
    C5 C6 C7 . . 122.6(6) ?
    C5 C6 H6 . . 118.7 ?
    C7 C6 H6 . . 118.7 ?
    C8 C7 C6 . . 115.8(6) ?
    C8 C7 H7 . . 122.1 ?
    C6 C7 H7 . . 122.1 ?
    C7 C8 C3 . . 122.4(5) ?
    C7 C8 N1 . . 130.3(5) ?
    C3 C8 N1 . . 107.3(4) ?
    C15 C10 C11 . . 122.4(4) ?
    C15 C10 S1 . . 117.5(3) ?
    C11 C10 S1 . . 120.1(3) ?
    C12 C11 C10 . . 118.1(5) ?
    C12 C11 H11 . . 121.0 ?
    C10 C11 H11 . . 121.0 ?
    C11 C12 C13 . . 120.0(5) ?
    C11 C12 H12 . . 120.0 ?
    C13 C12 H12 . . 120.0 ?
    C14 C13 C12 . . 121.2(5) ?
    C14 C13 H13 . . 119.4 ?
    C12 C13 H13 . . 119.4 ?
    C13 C14 C15 . . 119.4(5) ?
    C13 C14 H14 . . 120.3 ?
    C15 C14 H14 . . 120.3 ?
    C10 C15 C14 . . 118.9(5) ?
    C10 C15 H15 . . 120.5 ?
    C14 C15 H15 . . 120.5 ?
    C1 N1 C8 . . 107.5(4) ?
    C1 N1 S1 . . 122.8(4) ?
    C8 N1 S1 . . 125.8(3) ?
    O2 S1 O1 . . 120.3(3) ?
    O2 S1 N1 . . 107.0(2) ?
    O1 S1 N1 . . 104.9(2) ?
    O2 S1 C10 . . 109.2(2) ?
    O1 S1 C10 . . 109.7(2) ?
    N1 S1 C10 . . 104.7(2) ?
    C4 C9 Br1 . . 111.1(4) ?
    C4 C9 Br1A . . 111.9(3) ?
    C4 C9 H9A . . 109.4 ?
    Br1 C9 H9A . . 109.4 ?
    Br1A C9 H9A . . 114.5 ?
    C4 C9 H9B . . 109.4 ?
    Br1 C9 H9B . . 109.4 ?
    Br1A C9 H9B . . 103.3 ?
    H9A C9 H9B . . 108.0 ?
    C4 C9 H9C . . 108.8 ?
    Br1 C9 H9C . . 103.5 ?
    Br1A C9 H9C . . 108.9 ?
    H9B C9 H9C . . 114.5 ?
    C4 C9 H9D . . 108.7 ?
    Br1 C9 H9D . . 116.2 ?
    Br1A C9 H9D . . 110.3 ?
    H9A C9 H9D . . 101.4 ?
    H9C C9 H9D . . 108.2 ?
loop_
    _geom_torsion_atom_site_label_1
    _geom_torsion_atom_site_label_2
    _geom_torsion_atom_site_label_3
    _geom_torsion_atom_site_label_4
    _geom_torsion_site_symmetry_1
    _geom_torsion_site_symmetry_2
    _geom_torsion_site_symmetry_3
    _geom_torsion_site_symmetry_4
    _geom_torsion
    _geom_torsion_publ_flag
    N1 C1 C2 C3 . . . . 1.5(6) ?
    C1 C2 C3 C4 . . . . -178.7(5) ?
    C1 C2 C3 C8 . . . . -0.2(5) ?
    C8 C3 C4 C5 . . . . -0.4(7) ?
    C2 C3 C4 C5 . . . . 178.0(5) ?
    C8 C3 C4 C9 . . . . 176.4(4) ?
    C2 C3 C4 C9 . . . . -5.2(7) ?
    C3 C4 C5 C6 . . . . 1.3(8) ?
    C9 C4 C5 C6 . . . . -175.5(5) ?
    C4 C5 C6 C7 . . . . -0.2(10) ?
    C5 C6 C7 C8 . . . . -1.6(9) ?
    C6 C7 C8 C3 . . . . 2.5(7) ?
    C6 C7 C8 N1 . . . . -176.3(5) ?
    C4 C3 C8 C7 . . . . -1.5(7) ?
    C2 C3 C8 C7 . . . . 179.7(4) ?
    C4 C3 C8 N1 . . . . 177.5(4) ?
    C2 C3 C8 N1 . . . . -1.2(5) ?
    C15 C10 C11 C12 . . . . -0.3(8) ?
    S1 C10 C11 C12 . . . . 179.0(4) ?
    C10 C11 C12 C13 . . . . -0.1(9) ?
    C11 C12 C13 C14 . . . . 0.6(9) ?
    C12 C13 C14 C15 . . . . -0.6(9) ?
    C11 C10 C15 C14 . . . . 0.3(8) ?
    S1 C10 C15 C14 . . . . -179.1(4) ?
    C13 C14 C15 C10 . . . . 0.2(9) ?
    C2 C1 N1 C8 . . . . -2.3(6) ?
    C2 C1 N1 S1 . . . . -161.2(4) ?
    C7 C8 N1 C1 . . . . -179.0(5) ?
    C3 C8 N1 C1 . . . . 2.1(5) ?
    C7 C8 N1 S1 . . . . -20.9(7) ?
    C3 C8 N1 S1 . . . . 160.2(3) ?
    C1 N1 S1 O2 . . . . -159.9(4) ?
    C8 N1 S1 O2 . . . . 45.2(4) ?
    C1 N1 S1 O1 . . . . -31.1(5) ?
    C8 N1 S1 O1 . . . . 174.0(4) ?
    C1 N1 S1 C10 . . . . 84.4(4) ?
    C8 N1 S1 C10 . . . . -70.6(4) ?
    C15 C10 S1 O2 . . . . 173.1(4) ?
    C11 C10 S1 O2 . . . . -6.3(5) ?
    C15 C10 S1 O1 . . . . 39.4(5) ?
    C11 C10 S1 O1 . . . . -140.0(4) ?
    C15 C10 S1 N1 . . . . -72.7(4) ?
    C11 C10 S1 N1 . . . . 108.0(4) ?
    C5 C4 C9 Br1 . . . . 84.3(6) ?
    C3 C4 C9 Br1 . . . . -92.4(6) ?
    C5 C4 C9 Br1A . . . . 91.4(7) ?
    C3 C4 C9 Br1A . . . . -85.3(6) ?
loop_
    _geom_hbond_atom_site_label_D
    _geom_hbond_atom_site_label_H
    _geom_hbond_atom_site_label_A
    _geom_hbond_site_symmetry_A
    _geom_hbond_distance_DH
    _geom_hbond_distance_HA
    _geom_hbond_distance_DA
    _geom_hbond_angle_DHA
    _geom_hbond_publ_flag
    C13 H13 Cg1 3_766 0.93 2.83 3.716(6) 160 Y
    C9 H9D Cg1 2_655 0.97 2.92 3.673(5) 135 Y
    C1 H1 Cg2 2_755 0.93 2.69 3.584(6) 162 Y
data_global
_journal_date_recd_electronic     2008-03-12
_journal_date_accepted     2008-03-21
_journal_name_full     'Acta Crystallographica, Section E'
_journal_year     2008
_journal_volume     64
_journal_issue      4
_journal_page_first     o751
_journal_page_last     o751
_journal_paper_category     QO
_journal_coeditor_code     CV2392
_publ_contact_author_name     'G.Chakkaravarthi'
_publ_contact_author_address
;
Department of Physics
CPCL Polytechnic College
Chennai 600 068
India
;
_publ_contact_author_email     chakkaravarthi_2005@yahoo.com
_publ_contact_author_fax     ?
_publ_contact_author_phone     '04425550241'
_publ_section_title
;
4-Bromomethyl-1-phenylsulfonyl-1<i>H</i>-indole
;
loop_
    _publ_author_name
    _publ_author_address
    'G. Chakkaravarthi'
;
Department of Physics
CPCL Polytechnic College
Chennai 600 068
India
;
    'Radhakrishnan Sureshbabu'
;
Department of Organic Chemistry
University of Madras
Guindy Campus, Chennai 600 025
India
;
    'A. K. Mohanakrishnan'
;
Department of Organic Chemistry
University of Madras
Guindy Campus, Chennai 600 025
India
;
    'V. Manivannan'
;
Department of Physics
Presidency College
Chennai 600 005
India
;
_publ_section_synopsis     .
