# Supplementary material for: 4-Bromo­meth­yl-1-phenyl­sulfon­yl-1H-indole
Source: Acta Crystallogr Sect E Struct Rep Online. 2008 Mar 29;64(Pt 4):o751. doi: 10.1107/S1600536808007794 (PMC2960915; doi:10.1107/S1600536808007794)
Supplement: Supplementary file 2 [file e-64-0o751-Isup2.hkl]

#
# h,k,l, Fc-squared, Fo-squared, sigma(Fo-squared) and status flag
#
data_I
_shelx_title ' GC2 in P2(1)/c              New: P21/c'
_shelx_refln_list_code          4
_shelx_F_calc_maximum      219.44
_exptl_crystal_F_000       704.00
_reflns_d_resolution_high  0.7434
 
loop_
 _symmetry_equiv_pos_as_xyz
 'x, y, z'
 '-x, y+1/2, -z+1/2'
 '-x, -y, -z'
 'x, -y-1/2, z-1/2'
 
_cell_length_a    11.7060
_cell_length_b     8.2399
_cell_length_c    15.4495
_cell_angle_alpha  90.000
_cell_angle_beta  103.858
_cell_angle_gamma  90.000
 
_shelx_F_squared_multiplier     1.000
 
loop_
 _refln_index_h
 _refln_index_k
 _refln_index_l
 _refln_F_squared_calc
 _refln_F_squared_meas
 _refln_F_squared_sigma
 _refln_observed_status
   1   0   0       78.39       -0.25      0.25 o
   2   0   0     5321.02     5004.85    139.47 o
   3   0   0     3898.33     3893.95    108.67 o
   4   0   0      568.04      398.32     11.80 o
   5   0   0     2701.17     2908.46     99.05 o
   6   0   0     2480.66     2281.98     77.95 o
   7   0   0       10.72       48.15      7.08 o
   8   0   0      853.86      796.50     33.35 o
   9   0   0      494.11      495.06     22.87 o
  10   0   0      317.89      321.80     18.23 o
  11   0   0      169.74      151.38     18.33 o
  12   0   0      271.88      241.23     34.89 o
  13   0   0        4.11      -13.98     16.64 o
  14   0   0      114.35      137.90     21.13 o
  15   0   0        1.40       -4.77     21.06 o
   1   1   0      306.76      285.25      6.57 o
   2   1   0     5074.21     6345.81    125.03 o
   3   1   0        2.47       60.65      3.21 o
   4   1   0       26.71       57.41      5.05 o
   5   1   0      466.27      440.13     14.23 o
   6   1   0       90.30      165.36     11.94 o
   7   1   0       97.99      109.08      7.06 o
   8   1   0       99.57      109.74      6.06 o
   9   1   0       26.93       45.62      9.59 o
  10   1   0      234.43      190.59      8.88 o
  11   1   0      109.08      114.08     10.68 o
  12   1   0       63.45       48.24     11.01 o
  13   1   0        4.14        7.52     12.22 o
  14   1   0       33.92       21.13     14.29 o
  15   1   0       27.81        4.44     15.31 o
   0   2   0     7473.03     8011.71    206.15 o
   1   2   0     5619.11     6721.11    122.00 o
   2   2   0     1020.78      896.21     22.27 o
   3   2   0     6026.96     5511.43    112.97 o
   4   2   0     1393.46     1231.81     28.14 o
   5   2   0     3313.37     3582.87     92.43 o
   6   2   0     2630.57     2628.40     68.00 o
   7   2   0       65.78       74.89      5.12 o
   8   2   0      309.89      283.78     10.98 o
   9   2   0      881.36      877.27     26.21 o
  10   2   0        0.31       -1.34      7.34 o
  11   2   0      144.71      113.04     11.01 o
  12   2   0        8.56        4.62     11.26 o
  13   2   0        1.15       -2.88     12.68 o
  14   2   0       78.17      121.72     15.45 o
  15   2   0        0.96       16.23     30.71 o
   1   3   0     2238.15     1932.63     38.03 o
   2   3   0      512.92      488.50     10.10 o
   3   3   0      317.33      361.55     15.94 o
   4   3   0      201.43      124.25     10.51 o
   5   3   0     1659.66     1723.04     44.92 o
   6   3   0       53.61       73.01      7.70 o
   7   3   0      583.00      518.73     21.22 o
   8   3   0      141.55      140.88      7.28 o
   9   3   0      128.44      152.63      8.11 o
  10   3   0        3.67       -5.01      7.83 o
  11   3   0        0.40        8.42     10.44 o
  12   3   0        0.92       -5.09     11.62 o
  13   3   0        5.57        6.21     12.92 o
  14   3   0        1.70      -14.61     14.61 o
   0   4   0     5302.44     5504.11    186.85 o
   1   4   0     2212.18     2341.00     79.13 o
   2   4   0      682.76      743.37     30.69 o
   3   4   0     9087.88     9060.75    205.13 o
   4   4   0      635.81      805.44     25.71 o
   5   4   0      527.48      533.13     15.30 o
   6   4   0       10.49       13.82      4.90 o
   7   4   0       28.50       44.59      5.84 o
   8   4   0       80.85       91.96      7.11 o
   9   4   0      722.84      708.56     24.66 o
  10   4   0        6.45       17.74      9.97 o
  11   4   0      127.09      128.79     12.69 o
  12   4   0       26.64       11.94     13.16 o
  13   4   0       19.89        9.22     13.86 o
  14   4   0        4.58      -15.07     15.07 o
   1   5   0       27.80        9.76      3.74 o
   2   5   0     1165.50     1136.82     28.17 o
   3   5   0      247.82      281.56     12.67 o
   4   5   0      986.71      908.47     23.00 o
   5   5   0        3.81        1.54      5.30 o
   6   5   0      107.93      115.99     11.67 o
   7   5   0       25.41       26.03      7.17 o
   8   5   0      369.46      358.25     15.67 o
   9   5   0       25.79       26.36     10.25 o
  10   5   0       29.79       34.71     11.16 o
  11   5   0       79.47       75.85     12.91 o
  12   5   0       51.62       53.04     13.99 o
  13   5   0        6.65       -7.46     15.87 o
   0   6   0      794.85      780.16     28.57 o
   1   6   0       24.12       13.45      9.99 o
   2   6   0      396.80      364.15     11.25 o
   3   6   0        9.90        9.35      4.89 o
   4   6   0        1.65       18.39      5.64 o
   5   6   0       71.90       64.39      6.85 o
   6   6   0      307.45      324.35     15.79 o
   7   6   0        8.30       30.15      8.45 o
   8   6   0       62.35       56.21     11.06 o
   9   6   0       13.77        9.44     11.65 o
  10   6   0        1.37       -0.93     12.75 o
  11   6   0        1.15       13.57     13.60 o
  12   6   0       13.64       14.57     14.93 o
   1   7   0        5.43       -1.85      6.62 o
   2   7   0      502.90      523.41     17.70 o
   3   7   0        9.34       14.43      6.93 o
   4   7   0      139.08      172.32      8.51 o
   5   7   0       95.47      114.97      8.73 o
   6   7   0       53.82       46.49      9.14 o
   7   7   0      139.34      147.84     12.79 o
   8   7   0        0.33       -3.57     11.90 o
   9   7   0       85.60       96.54     13.88 o
  10   7   0        4.07       -3.95     13.90 o
  11   7   0        4.15        5.53     19.75 o
   0   8   0      217.34      189.61     14.28 o
   1   8   0       91.21       90.24      8.79 o
   2   8   0        0.27        2.17      8.08 o
   3   8   0       16.61       20.89      8.40 o
   4   8   0        6.43        7.10     13.59 o
   5   8   0        3.87        3.96     11.05 o
   6   8   0       34.01       34.04     13.17 o
   7   8   0       13.55        9.77     12.53 o
   8   8   0       10.03       22.46     13.89 o
   9   8   0       16.04       30.93     20.06 o
  10   8   0       19.27       30.06     20.92 o
   1   9   0      201.60      191.91     14.59 o
   2   9   0        0.75       -3.04     12.32 o
   3   9   0       19.72       10.70     12.11 o
   4   9   0       10.51       10.85     11.23 o
   5   9   0       32.81       36.36     13.47 o
   6   9   0        2.84       13.46     13.97 o
   7   9   0      100.68      104.78     21.40 o
   8   9   0        1.15       -5.98     23.87 o
   0  10   0       29.69       27.26     27.49 o
   1  10   0       10.10        6.50     19.81 o
   2  10   0        3.28        7.00     19.95 o
   3  10   0        4.50       10.27     16.86 o
   4  10   0        3.42       -5.94     15.99 o
   5  10   0        4.33       -2.42     36.80 o
   6  10   0        2.73       -4.13     21.32 o
 -15   1   1       18.00       -0.08     15.34 o
 -14   1   1       15.46       10.04     13.92 o
 -13   1   1        9.26        6.50     11.85 o
 -12   1   1      321.23      285.13     15.46 o
 -11   1   1        8.17       26.08      9.35 o
 -10   1   1      205.37      155.56      9.92 o
  -9   1   1      209.00      231.40      8.44 o
  -8   1   1      827.70      695.09     19.35 o
  -7   1   1        8.94       35.82      3.22 o
  -6   1   1     1695.28     1752.77     40.23 o
  -5   1   1      529.79      540.53     12.24 o
  -4   1   1       96.54      250.10      6.10 o
  -3   1   1    10476.72     9090.89    180.02 o
  -2   1   1    14592.32    14186.69    291.08 o
  -1   1   1    16513.07    19706.20    389.20 o
   0   1   1     4374.91     4817.82     91.01 o
   1   1   1       94.68      131.76      3.34 o
   2   1   1     4230.44     4463.82     87.99 o
   3   1   1     8279.84     8283.84    170.20 o
   4   1   1     2055.63     1935.86     41.85 o
   5   1   1     2903.22     2871.84     74.13 o
   6   1   1     2338.58     2264.52     63.66 o
   7   1   1       16.60       43.39      4.55 o
   8   1   1     1218.02     1133.68     32.72 o
   9   1   1      559.21      607.06     19.12 o
  10   1   1      139.16      179.59      8.88 o
  11   1   1      353.81      267.14     14.25 o
  12   1   1       61.55       40.61     11.25 o
  13   1   1       30.89       57.74     12.96 o
  14   1   1        1.05       12.87     14.09 o
  15   1   1        1.46       -5.29     22.05 o
 -15   2   1       23.60      -11.48     15.21 o
 -14   2   1        3.64       18.25     14.18 o
 -13   2   1       18.34       26.12     12.70 o
 -12   2   1        0.61      -10.90     10.90 o
 -11   2   1      205.43      167.18     11.98 o
 -10   2   1        6.74        8.24      7.38 o
  -9   2   1      716.57      712.67     24.86 o
  -8   2   1      187.31      222.83      7.94 o
  -7   2   1      941.27      920.65     24.70 o
  -6   2   1      433.02      503.57     22.25 o
  -5   2   1      227.49      243.91      7.23 o
  -4   2   1      329.16      420.86     25.08 o
  -3   2   1     1203.51     1182.01     33.28 o
  -2   2   1     1278.17     1967.21     37.30 o
  -1   2   1     8931.06     9332.11    176.27 o
   0   2   1     4448.78     5037.98     91.71 o
   1   2   1       10.89       76.56      1.95 o
   2   2   1       11.44       51.83      3.08 o
   3   2   1     1718.69     1759.22     34.75 o
   4   2   1     4347.27     4670.94    112.50 o
   5   2   1     1301.25     1239.61     32.50 o
   6   2   1     1424.74     1370.85     54.93 o
   7   2   1       91.74      150.27     12.85 o
   8   2   1        2.23        2.68      5.16 o
   9   2   1      457.60      413.92     14.96 o
  10   2   1      153.31      168.83      9.89 o
  11   2   1       18.46       30.74     10.32 o
  12   2   1       24.23       10.86     12.92 o
  13   2   1       22.79       25.42     13.25 o
  14   2   1        1.36        7.98     14.43 o
 -14   3   1        0.77       15.02     14.30 o
 -13   3   1        0.03       17.68     13.04 o
 -12   3   1       67.27       57.41     11.88 o
 -11   3   1      104.69      103.24     11.19 o
 -10   3   1       19.06       12.98      9.17 o
  -9   3   1       96.91      105.49      8.01 o
  -8   3   1      249.72      240.39      9.66 o
  -7   3   1      423.16      445.99     13.46 o
  -6   3   1     2025.76     2129.92     55.25 o
  -5   3   1     6035.57     6289.37    161.91 o
  -4   3   1      700.69      482.67     15.89 o
  -3   3   1     9108.03     9055.90    194.21 o
  -2   3   1       21.50       69.70      6.90 o
  -1   3   1      255.74      191.34      7.26 o
   0   3   1     5087.94     5437.55    111.34 o
   1   3   1     6607.63     6806.53    146.07 o
   2   3   1     6595.66     6885.61    147.65 o
   3   3   1      984.52      847.59     23.55 o
   4   3   1        4.35       24.42      2.99 o
   5   3   1       95.50      108.28      8.98 o
   6   3   1      340.40      276.55     10.20 o
   7   3   1     1907.97     1797.30     50.96 o
   8   3   1      611.87      561.66     17.97 o
   9   3   1      328.34      336.46     13.26 o
  10   3   1        0.58       -8.02      8.02 o
  11   3   1       34.19       16.85     10.73 o
  12   3   1       39.73       36.62     12.24 o
  13   3   1        3.19       -1.72     13.24 o
  14   3   1        7.41       -9.60     14.54 o
 -14   4   1        9.32        7.70     17.09 o
 -13   4   1        7.89        1.76     13.52 o
 -12   4   1      148.11      139.54     13.96 o
 -11   4   1        2.13       -5.06     11.01 o
 -10   4   1      105.66      103.02     10.98 o
  -9   4   1        1.97       16.45      7.63 o
  -8   4   1      106.29      107.02      7.13 o
  -7   4   1       40.68       34.36      5.07 o
  -6   4   1      368.60      362.42     11.49 o
  -5   4   1       10.64        3.46      3.93 o
  -4   4   1     1011.18     1018.14     25.20 o
  -3   4   1      532.42      542.29     21.14 o
  -2   4   1       69.42      131.37      4.38 o
  -1   4   1      713.51      661.59     14.17 o
   0   4   1      102.11      145.40      4.29 o
   1   4   1     1231.72     1121.86     24.59 o
   2   4   1     1073.86      826.25     22.72 o
   3   4   1       51.30      114.31      7.53 o
   4   4   1     1379.11     1421.30     41.77 o
   5   4   1      424.17      413.54     13.56 o
   6   4   1        9.65       27.52      5.25 o
   7   4   1      483.22      448.38     15.19 o
   8   4   1      110.21      113.11      7.58 o
   9   4   1      335.35      345.15     15.23 o
  10   4   1      143.08      180.85     12.73 o
  11   4   1        7.32       -8.10     11.30 o
  12   4   1        0.54       -1.30     12.74 o
  13   4   1       11.98       11.19     13.97 o
  14   4   1        8.07       45.13     29.93 o
 -13   5   1        0.51        2.21     16.86 o
 -12   5   1       22.86       20.95     13.52 o
 -11   5   1       30.67       25.14     12.39 o
 -10   5   1        3.15       11.63     11.41 o
  -9   5   1       44.43       52.59     10.22 o
  -8   5   1       24.52       16.82      7.81 o
  -7   5   1       37.16       42.66      7.30 o
  -6   5   1      162.24      139.44      6.78 o
  -5   5   1      200.45      236.59      8.42 o
  -4   5   1        0.29       17.48      4.21 o
  -3   5   1     1834.08     1682.26     38.76 o
  -2   5   1      121.38      124.33      5.50 o
  -1   5   1        1.13       -1.90      5.94 o
   0   5   1      833.64      798.17     20.20 o
   1   5   1     1207.40     1070.01     36.98 o
   2   5   1     1191.09     1252.01     30.79 o
   3   5   1      659.22      632.58     16.59 o
   4   5   1      108.41      145.56     14.75 o
   5   5   1       30.29       19.06      5.54 o
   6   5   1      437.53      398.21     14.06 o
   7   5   1        2.02       13.21      6.56 o
   8   5   1      408.45      405.94     16.85 o
   9   5   1       14.57       21.09      8.83 o
  10   5   1        7.21       -1.99     11.35 o
  11   5   1       28.01       41.36     12.70 o
  12   5   1       24.45       10.51     13.72 o
  13   5   1        3.20        3.07     17.30 o
 -13   6   1        1.36      -10.38     30.40 o
 -12   6   1      106.90      126.63     18.49 o
 -11   6   1        4.57        5.85     13.46 o
 -10   6   1      176.86      210.16     15.40 o
  -9   6   1       42.73       32.84     11.27 o
  -8   6   1        2.58        5.07     10.53 o
  -7   6   1      427.65      412.06     17.04 o
  -6   6   1      392.09      429.09     22.68 o
  -5   6   1       55.29       69.13     10.78 o
  -4   6   1     1447.54     1361.07     33.94 o
  -3   6   1        1.16        4.31      4.79 o
  -2   6   1       57.62       43.72      5.05 o
  -1   6   1       55.10       41.96      8.44 o
   0   6   1     1083.28     1012.98     25.46 o
   1   6   1      995.16      926.77     23.46 o
   2   6   1     1722.25     1597.52     40.54 o
   3   6   1      254.27      269.79     16.48 o
   4   6   1      639.09      675.26     18.84 o
   5   6   1       57.21       76.52      7.13 o
   6   6   1      100.06      110.87      8.92 o
   7   6   1      113.37      132.70      9.80 o
   8   6   1       99.61       98.52      9.95 o
   9   6   1       37.19       35.86     12.12 o
  10   6   1        2.27        3.75     12.94 o
  11   6   1        6.44       19.02     15.37 o
  12   6   1        8.25       17.07     16.99 o
 -12   7   1        8.91       17.58     29.99 o
 -11   7   1       16.46        9.38     16.77 o
 -10   7   1       27.98       22.94     16.29 o
  -9   7   1        1.89       10.25     12.88 o
  -8   7   1      121.32      119.62     13.08 o
  -7   7   1       39.41       48.16     11.49 o
  -6   7   1      140.94      110.61     11.33 o
  -5   7   1       84.42       66.13      7.92 o
  -4   7   1       84.32       90.57      7.33 o
  -3   7   1      294.06      253.15     24.35 o
  -2   7   1      900.66      795.04     22.59 o
  -1   7   1      505.63      459.46     16.28 o
   0   7   1       44.66       20.34      8.01 o
   1   7   1       57.69       61.59      6.59 o
   2   7   1        2.63       -4.16      7.12 o
   3   7   1       40.46       33.24      7.07 o
   4   7   1      282.49      294.13     13.80 o
   5   7   1       17.64       17.15      9.89 o
   6   7   1       45.26       44.88      9.16 o
   7   7   1        0.49        7.49     11.38 o
   8   7   1       49.94       51.82     12.74 o
   9   7   1        1.30       14.21     13.55 o
  10   7   1       86.11       80.53     16.88 o
  11   7   1       34.33       47.59     17.50 o
 -10   8   1        8.05       10.45     19.21 o
  -9   8   1       26.13       29.52     18.00 o
  -8   8   1       20.18       28.91     15.69 o
  -7   8   1       25.89       32.93     12.57 o
  -6   8   1        3.46        4.82     11.74 o
  -5   8   1        0.58        0.34      9.75 o
  -4   8   1       58.91       46.50      8.85 o
  -3   8   1       96.19      106.36     10.16 o
  -2   8   1       35.08       36.81      9.73 o
  -1   8   1      463.81      483.78     17.44 o
   0   8   1        7.28        3.78      8.04 o
   1   8   1       34.73       43.36      9.47 o
   2   8   1      155.45      138.13     10.54 o
   3   8   1       10.33       23.92      9.30 o
   4   8   1      146.13      175.71     10.52 o
   5   8   1      149.82      158.05     13.33 o
   6   8   1       93.74       88.08     12.79 o
   7   8   1       70.57       86.87     13.65 o
   8   8   1        7.46       10.94     15.52 o
   9   8   1        0.30       -4.61     19.64 o
  10   8   1       29.80       40.80     21.14 o
  -9   9   1        2.58       24.88     31.38 o
  -8   9   1        0.12        3.46     20.36 o
  -7   9   1        3.01       21.88     16.07 o
  -6   9   1        7.09       12.42     15.85 o
  -5   9   1        4.32       -0.25     14.95 o
  -4   9   1        2.00        2.96     14.78 o
  -3   9   1        3.89       22.87     10.97 o
  -2   9   1        2.33       10.13     12.12 o
  -1   9   1       23.47       25.60     15.20 o
   0   9   1        8.69       -1.56     12.12 o
   1   9   1       15.59       16.98     12.15 o
   2   9   1        0.97        8.38     13.68 o
   3   9   1       28.16       29.43     11.17 o
   4   9   1        1.96       -0.06     12.39 o
   5   9   1       18.18       -0.60     15.08 o
   6   9   1        3.88      -15.32     15.32 o
   7   9   1        2.26       12.68     20.98 o
   8   9   1        1.75       22.86     21.10 o
  -6  10   1        0.16       29.73     21.40 o
  -5  10   1        0.91       25.41     25.26 o
  -4  10   1       11.88        6.90     16.20 o
  -3  10   1       29.93       48.71     14.43 o
  -2  10   1        0.89      -16.17     16.17 o
  -1  10   1      117.13      122.21     17.56 o
   0  10   1        1.05       -2.25     16.28 o
   1  10   1        7.44       -1.05     18.13 o
   2  10   1       27.53       44.23     16.88 o
   3  10   1       12.26        8.05     13.98 o
   4  10   1       42.53       66.91     16.71 o
   5  10   1       28.45       33.30     20.37 o
   6  10   1       19.14       11.05     21.32 o
   0  11   1        0.09       -4.91     21.84 o
 -15   0   2       19.02        0.18     27.99 o
 -14   0   2       18.28       44.72     24.57 o
 -13   0   2        9.83       12.14     16.19 o
 -12   0   2      215.12      141.73     17.05 o
 -11   0   2      718.55      696.81     38.83 o
 -10   0   2      190.84      192.32     15.48 o
  -9   0   2      486.37      479.80     22.14 o
  -8   0   2     1511.09     1269.45     44.10 o
  -7   0   2      996.28      850.95     30.10 o
  -6   0   2     2140.59     2188.68     74.80 o
  -5   0   2     3912.44     3914.33    119.43 o
  -4   0   2      555.88      619.06     21.75 o
  -3   0   2    27173.26    26462.57    810.92 o
  -2   0   2     7730.79     6535.14    183.13 o
  -1   0   2      114.10      158.06      6.18 o
   0   0   2     2233.72     2742.74     96.48 o
   1   0   2     7935.13     8735.66    268.34 o
   2   0   2    48155.79    56450.92   1572.04 o
   3   0   2     2349.58     2032.85     62.34 o
   4   0   2     3727.50     4116.77    141.12 o
   5   0   2     7702.33     7079.61    242.45 o
   6   0   2     2152.17     1870.28     74.41 o
   7   0   2     1043.04      965.53     39.56 o
   8   0   2       39.99       38.18     11.55 o
   9   0   2     2239.42     1962.67     78.91 o
  10   0   2      287.23      228.92     14.16 o
  11   0   2        3.20       -2.05     14.00 o
  12   0   2        1.34       -3.25     15.85 o
  13   0   2        0.58       19.77     18.29 o
  14   0   2       15.51      -14.71     20.09 o
 -15   1   2        3.27        2.30     17.45 o
 -14   1   2       32.13       24.51     13.59 o
 -13   1   2       60.99       56.51     12.31 o
 -12   1   2       17.10       29.67     10.20 o
 -11   1   2       27.52       27.51      7.39 o
 -10   1   2      101.57      111.42      7.68 o
  -9   1   2        4.43       17.97      4.36 o
  -8   1   2       69.74       91.09      6.54 o
  -7   1   2      220.58      271.81      7.81 o
  -6   1   2        1.27       28.07      2.57 o
  -5   1   2       75.09       88.76      4.87 o
  -4   1   2      809.29      860.31     38.37 o
  -3   1   2     4736.75     5284.54    104.80 o
  -2   1   2     9136.43    10312.48    202.47 o
  -1   1   2     6221.50     7765.95    146.47 o
   0   1   2      253.34      240.27      4.66 o
   1   1   2     2606.83     2742.71     50.39 o
   2   1   2     5651.81     6149.87    116.95 o
   3   1   2       13.30       31.39      2.80 o
   4   1   2     1619.50     1753.71     57.38 o
   5   1   2       12.84       11.26      2.90 o
   6   1   2      179.84      250.06     13.68 o
   7   1   2      214.94      229.19     16.64 o
   8   1   2      271.26      257.42      9.97 o
   9   1   2      223.02      220.57     14.39 o
  10   1   2       93.23      109.49      7.85 o
  11   1   2        2.26       -8.32      9.90 o
  12   1   2       46.61       33.64     12.22 o
  13   1   2        2.11        7.64     13.14 o
  14   1   2        8.32       23.18     14.55 o
 -15   2   2        0.84      -17.75     17.75 o
 -14   2   2        7.49      -13.26     13.26 o
 -13   2   2        1.50       -5.48     12.24 o
 -12   2   2       19.19       21.58     10.82 o
 -11   2   2       70.29       79.43     10.28 o
 -10   2   2        5.68        8.54      8.51 o
  -9   2   2      207.05      242.55      9.50 o
  -8   2   2     1056.03      952.31     25.68 o
  -7   2   2       90.49       68.48      4.10 o
  -6   2   2      764.16      774.67     19.36 o
  -5   2   2     2981.03     3090.12     74.65 o
  -4   2   2      983.37      856.19     19.81 o
  -3   2   2      216.35       83.78      2.70 o
  -2   2   2    27757.05    28306.75    579.06 o
  -1   2   2     1539.81     1886.82     70.05 o
   0   2   2    11177.27    12226.82    250.05 o
   1   2   2     6803.28     7150.50    140.32 o
   2   2   2     1447.55     1711.97     33.99 o
   3   2   2     5896.63     6412.00    138.11 o
   4   2   2      226.29      244.28     16.74 o
   5   2   2      622.05      476.40     13.77 o
   6   2   2     2182.84     1988.83     56.07 o
   7   2   2      428.65      388.42     13.07 o
   8   2   2      186.33      191.58      8.17 o
   9   2   2      452.20      471.22     16.29 o
  10   2   2       12.49       10.22      7.10 o
  11   2   2       20.54       32.36     10.60 o
  12   2   2       77.53       87.65     12.53 o
  13   2   2       11.25        7.59     13.47 o
  14   2   2       11.67       20.43     16.85 o
 -15   3   2        9.75        8.41     30.98 o
 -14   3   2       10.13      -12.71     16.02 o
 -13   3   2       33.59       53.03     13.05 o
 -12   3   2       28.87       41.04     11.54 o
 -11   3   2       28.05       15.77     10.16 o
 -10   3   2      223.47      232.02     13.04 o
  -9   3   2       42.08       37.76      8.49 o
  -8   3   2      142.74      160.28     10.02 o
  -7   3   2       89.05      117.40      6.95 o
  -6   3   2       16.21       35.94      3.65 o
  -5   3   2      123.36      167.20      8.12 o
  -4   3   2     1342.02     1311.78     31.99 o
  -3   3   2     4544.63     4699.72    106.34 o
  -2   3   2      905.50      891.96     19.53 o
  -1   3   2     1753.19     1642.23     33.92 o
   0   3   2       71.11      112.25      3.25 o
   1   3   2      247.03      336.50      8.69 o
   2   3   2     2964.19     2803.37     60.31 o
   3   3   2      110.19      166.14      5.54 o
   4   3   2     1090.95      951.54     34.60 o
   5   3   2      646.93      735.04     19.98 o
   6   3   2        3.56       25.39      5.47 o
   7   3   2       71.02       80.91      5.98 o
   8   3   2       38.24       31.08      6.11 o
   9   3   2        8.96        6.10      6.65 o
  10   3   2      236.31      236.26     11.91 o
  11   3   2        1.58       -4.36     10.96 o
  12   3   2       41.99       25.99     12.41 o
  13   3   2        7.90       41.96     15.41 o
  14   3   2        1.74        3.47     16.93 o
 -14   4   2        6.60        0.62     16.75 o
 -13   4   2       15.28       26.15     15.62 o
 -12   4   2       37.73       22.02     12.31 o
 -11   4   2       66.19       82.94     11.75 o
 -10   4   2        3.15       15.17      9.78 o
  -9   4   2      129.42      112.34     10.10 o
  -8   4   2      897.59      837.20     34.66 o
  -7   4   2       60.53       57.21      5.27 o
  -6   4   2     1340.42     1418.51     34.93 o
  -5   4   2      772.97      836.64     22.60 o
  -4   4   2     1128.44     1060.78     24.63 o
  -3   4   2      890.16      722.64     16.20 o
  -2   4   2      894.55      720.77     17.06 o
  -1   4   2     1231.18     1390.20     36.87 o
   0   4   2     3406.44     3451.14     74.09 o
   1   4   2      522.81      466.85     13.74 o
   2   4   2       27.89       58.28      3.70 o
   3   4   2      102.02      127.10      4.62 o
   4   4   2     1037.86     1111.43     45.10 o
   5   4   2       37.14       83.42      6.05 o
   6   4   2     3375.81     3186.88     89.50 o
   7   4   2       35.58       60.26      7.46 o
   8   4   2      535.77      538.00     17.93 o
   9   4   2       47.85       65.71      8.50 o
  10   4   2       42.12       52.96      9.67 o
  11   4   2       30.46       26.51     11.84 o
  12   4   2       45.18       15.46     13.35 o
  13   4   2        0.16       -0.80     18.08 o
 -13   5   2       29.96       41.92     16.70 o
 -12   5   2        2.21        4.84     15.35 o
 -11   5   2       64.50       69.13     12.24 o
 -10   5   2        0.66       -1.32     10.81 o
  -9   5   2       62.59       56.10     10.69 o
  -8   5   2        5.09       13.74      9.00 o
  -7   5   2      837.02      842.41     28.08 o
  -6   5   2      846.99      902.06     24.71 o
  -5   5   2      341.00      305.57      9.86 o
  -4   5   2      314.89      283.17     10.86 o
  -3   5   2       48.45       73.19      4.22 o
  -2   5   2       20.05       27.13      9.02 o
  -1   5   2     1968.36     1932.51     44.34 o
   0   5   2      293.38      282.91     14.61 o
   1   5   2     3255.40     3146.14     71.66 o
   2   5   2       24.16       13.53      4.20 o
   3   5   2        0.33        8.48      4.07 o
   4   5   2      194.45      224.15     19.56 o
   5   5   2      911.13      934.04     27.65 o
   6   5   2        0.89       14.60      6.21 o
   7   5   2      804.73      781.96     24.15 o
   8   5   2       49.63       44.86      8.43 o
   9   5   2      208.89      210.11     11.84 o
  10   5   2        1.75       13.24     11.38 o
  11   5   2       27.73       46.15     13.13 o
  12   5   2       36.17       40.48     16.35 o
  13   5   2       70.76       97.02     22.77 o
 -13   6   2        0.04       15.79     18.14 o
 -12   6   2        0.16       10.52     16.86 o
 -11   6   2       12.68       23.46     15.25 o
 -10   6   2        0.01        4.13     12.22 o
  -9   6   2      140.58      146.41     15.78 o
  -8   6   2       18.14       23.26     10.50 o
  -7   6   2        2.03       11.47      9.22 o
  -6   6   2        8.28       16.19      7.56 o
  -5   6   2      405.35      355.66     13.40 o
  -4   6   2       15.01       25.78      4.79 o
  -3   6   2      318.23      349.80     11.06 o
  -2   6   2       91.78       85.64      5.77 o
  -1   6   2      281.05      319.48     19.94 o
   0   6   2      126.14      113.58      5.70 o
   1   6   2      387.08      395.88     13.19 o
   2   6   2       27.48       29.77      5.05 o
   3   6   2      613.64      596.56     17.40 o
   4   6   2      237.79      243.33     14.36 o
   5   6   2      257.47      242.01     10.09 o
   6   6   2      108.60       97.76      8.96 o
   7   6   2       14.54        5.96      8.36 o
   8   6   2       19.99       22.86      9.30 o
   9   6   2       94.21       91.54     12.99 o
  10   6   2        0.68       -9.95     14.48 o
  11   6   2       10.12       21.19     16.09 o
  12   6   2        3.66        3.92     16.67 o
 -12   7   2       15.88      -12.62     17.99 o
 -11   7   2        0.53        6.55     16.73 o
 -10   7   2       33.85       23.70     15.92 o
  -9   7   2       10.01       14.20     14.87 o
  -8   7   2        2.28        6.78     11.85 o
  -7   7   2       37.73       29.85     11.06 o
  -6   7   2       45.19       56.72     10.55 o
  -5   7   2        1.73        2.53      8.40 o
  -4   7   2      273.67      307.67     12.02 o
  -3   7   2      163.06      162.62      8.91 o
  -2   7   2       20.32       15.06     10.99 o
  -1   7   2      899.11      846.11     23.79 o
   0   7   2      146.02      125.19     13.23 o
   1   7   2      943.02      859.76     24.08 o
   2   7   2      254.98      253.07     16.44 o
   3   7   2      128.98      113.60      8.10 o
   4   7   2      138.16      152.25      9.11 o
   5   7   2       45.93       58.52      8.91 o
   6   7   2        4.90        9.10      9.06 o
   7   7   2      154.22      169.71     11.82 o
   8   7   2        1.16        5.04     13.92 o
   9   7   2       18.10       -2.03     15.11 o
  10   7   2       73.07       84.14     17.34 o
  11   7   2       10.57        7.82     16.95 o
 -10   8   2        1.87       17.79     17.32 o
  -9   8   2       17.59        6.19     16.74 o
  -8   8   2        0.11       -4.66     14.94 o
  -7   8   2        6.99      -12.56     14.03 o
  -6   8   2        0.09       -1.35     11.60 o
  -5   8   2        2.25        7.27      9.77 o
  -4   8   2       28.26       22.30      8.73 o
  -3   8   2      155.42      139.37     10.75 o
  -2   8   2        0.49        0.16      8.91 o
  -1   8   2       65.62       81.82      9.38 o
   0   8   2        8.68        9.48      8.87 o
   1   8   2       14.06       16.24      8.90 o
   2   8   2        2.98        2.16      9.24 o
   3   8   2      139.94      117.32     10.75 o
   4   8   2        1.72       11.06      8.67 o
   5   8   2       85.18       48.12     10.24 o
   6   8   2        5.44       21.55     13.98 o
   7   8   2       30.54       39.60     15.11 o
   8   8   2        4.05       19.49     15.89 o
   9   8   2       58.14       48.91     17.70 o
  10   8   2        2.38      -16.18     31.50 o
  -9   9   2        8.23       19.94     18.97 o
  -8   9   2        3.00       17.20     17.55 o
  -7   9   2        3.18      -12.05     16.26 o
  -6   9   2        8.53       -1.07     15.54 o
  -5   9   2       29.73        9.01     15.30 o
  -4   9   2      105.13      130.07     23.40 o
  -3   9   2       71.97       70.15     12.65 o
  -2   9   2      242.43      260.50     15.95 o
  -1   9   2       11.25      -10.94     11.68 o
   0   9   2       30.24       10.35     11.79 o
   1   9   2       17.80       27.12     12.05 o
   2   9   2      118.93      114.35     15.65 o
   3   9   2        9.98        8.15     12.39 o
   4   9   2      145.98      160.89     15.75 o
   5   9   2       11.03       17.12     15.31 o
   6   9   2       12.33       24.14     16.03 o
   7   9   2        1.28       -8.49     16.23 o
   8   9   2       27.79       46.79     18.18 o
  -6  10   2        5.92       14.67     17.68 o
  -5  10   2        0.55        3.13     21.97 o
  -4  10   2        6.67        9.48     14.32 o
  -3  10   2       34.97       36.97     14.26 o
  -2  10   2        1.36        5.45     16.25 o
  -1  10   2        0.12       -6.90     16.21 o
   0  10   2        1.27      -12.33     15.99 o
   1  10   2        2.64        0.13     16.73 o
   2  10   2        0.46       -7.72     16.40 o
   3  10   2        0.57       14.96     14.13 o
   4  10   2        0.03       -4.76     14.48 o
   5  10   2       14.51       39.75     17.70 o
 -15   1   3        0.72        7.87     21.40 o
 -14   1   3       21.04       24.73     13.47 o
 -13   1   3      104.08      112.05     13.24 o
 -12   1   3        6.70       25.01     10.43 o
 -11   1   3      555.79      623.17     22.24 o
 -10   1   3       78.56      102.04      7.53 o
  -9   1   3       74.41       48.39      4.28 o
  -8   1   3      862.42      753.12     18.16 o
  -7   1   3        4.21        8.90      2.80 o
  -6   1   3     2955.25     3085.91     67.03 o
  -5   1   3     6740.23     6543.98    149.99 o
  -4   1   3     1139.07     1342.06     28.06 o
  -3   1   3    17900.36    18465.06    381.49 o
  -2   1   3      734.63      518.82      9.99 o
  -1   1   3     3365.21     3326.52     65.84 o
   0   1   3    11643.08    12879.80    256.23 o
   1   1   3    29855.08    31203.18    571.93 o
   2   1   3      951.61     1412.49     32.59 o
   3   1   3    22758.94    26182.32    599.51 o
   4   1   3      620.96      818.85     26.52 o
   5   1   3       51.75      147.95      5.69 o
   6   1   3     3600.79     3144.01     88.08 o
   7   1   3     1378.77     1287.81     36.94 o
   8   1   3      685.48      606.68     18.85 o
   9   1   3      437.71      429.73     15.12 o
  10   1   3      206.18      213.09      9.83 o
  11   1   3        4.86       12.00      8.86 o
  12   1   3       31.89       34.28     11.86 o
  13   1   3       39.64       45.12     13.57 o
  14   1   3       24.26       17.15     24.36 o
 -15   2   3        0.14      -21.67     21.67 o
 -14   2   3        8.62        2.35     15.82 o
 -13   2   3       60.13       59.53     12.47 o
 -12   2   3      161.21      161.17     15.26 o
 -11   2   3       39.11       31.28      9.66 o
 -10   2   3       34.95       29.30      8.38 o
  -9   2   3      166.03      225.78     14.60 o
  -8   2   3      161.86      160.23     11.25 o
  -7   2   3      197.24      204.08      6.85 o
  -6   2   3      862.55      881.38     21.96 o
  -5   2   3      352.81      440.18      9.78 o
  -4   2   3      620.60      596.15     23.66 o
  -3   2   3      830.99     1008.60     35.64 o
  -2   2   3      338.44      301.10      7.29 o
  -1   2   3      272.52      249.39     12.20 o
   0   2   3      881.09      806.77     18.95 o
   1   2   3      776.32      714.80     17.66 o
   2   2   3     1849.63     1712.54     37.42 o
   3   2   3      430.04      420.84     10.35 o
   4   2   3      114.35      100.53      8.44 o
   5   2   3      232.29      335.24     14.59 o
   6   2   3     1335.19     1423.50     40.43 o
   7   2   3       84.43      124.66     13.71 o
   8   2   3      306.76      291.67     11.62 o
   9   2   3      749.83      686.46     21.54 o
  10   2   3        9.32       14.58      7.29 o
  11   2   3       86.09       72.61     11.34 o
  12   2   3        3.02        0.14     12.08 o
  13   2   3        1.27        3.85     15.17 o
  14   2   3        8.28        2.25     21.11 o
 -15   3   3        2.30       -5.08     22.85 o
 -14   3   3      117.56      109.54     17.43 o
 -13   3   3        3.86       -4.30     15.22 o
 -12   3   3        3.94       16.14     10.94 o
 -11   3   3       46.69       46.38     10.41 o
 -10   3   3      275.49      272.62     13.85 o
  -9   3   3      500.55      437.75     16.74 o
  -8   3   3      722.03      656.15     18.64 o
  -7   3   3       17.31       23.77      4.00 o
  -6   3   3      455.06      506.25     17.18 o
  -5   3   3      197.12      180.13      5.57 o
  -4   3   3      931.80     1138.24     24.85 o
  -3   3   3      183.56      112.71      4.75 o
  -2   3   3     8773.71     8972.15    183.84 o
  -1   3   3      495.22      573.62     16.50 o
   0   3   3     8702.61     9017.24    184.24 o
   1   3   3     1539.16     1476.08     30.56 o
   2   3   3       10.06       33.59      2.36 o
   3   3   3     3005.60     3214.79     73.70 o
   4   3   3     5457.46     5785.59    139.45 o
   5   3   3     1285.06     1284.66     33.74 o
   6   3   3     3036.96     2712.55     70.35 o
   7   3   3      201.73      236.17      9.75 o
   8   3   3       11.31       20.22      6.22 o
   9   3   3      116.58      135.49      8.38 o
  10   3   3      108.73      104.09     10.10 o
  11   3   3       81.89       79.17     12.00 o
  12   3   3       34.92       45.86     14.52 o
  13   3   3        2.92      -15.43     15.43 o
 -14   4   3        0.31       13.96     16.85 o
 -13   4   3        1.81       -9.89     15.39 o
 -12   4   3        1.34        8.41     13.90 o
 -11   4   3       43.35       24.06     10.99 o
 -10   4   3        3.99       -1.19      9.68 o
  -9   4   3      134.21      112.91      9.98 o
  -8   4   3       10.38       24.50      6.63 o
  -7   4   3      619.26      613.64     16.48 o
  -6   4   3      239.02      294.30     15.46 o
  -5   4   3      210.18      205.29      9.40 o
  -4   4   3      164.66      107.40      5.49 o
  -3   4   3      754.21      735.10     21.14 o
  -2   4   3      613.88      583.38     13.35 o
  -1   4   3      612.81      547.22     12.52 o
   0   4   3      140.62      144.30     11.51 o
   1   4   3      236.92      173.71     10.56 o
   2   4   3     2907.68     2878.91     65.51 o
   3   4   3      277.00      275.74      8.04 o
   4   4   3       75.86       80.06     10.51 o
   5   4   3      328.40      332.69     11.08 o
   6   4   3       36.64       61.45     10.94 o
   7   4   3       39.94       58.65      6.52 o
   8   4   3       17.52       40.27      7.01 o
   9   4   3       10.45       14.22      8.35 o
  10   4   3       14.10       25.75      9.33 o
  11   4   3       63.87       71.55     14.51 o
  12   4   3        6.20       -8.78     15.00 o
  13   4   3        5.76       -6.88     16.45 o
 -14   5   3       24.40       39.56     30.63 o
 -13   5   3        0.01       -3.47     16.35 o
 -12   5   3       13.98        5.31     15.12 o
 -11   5   3        1.73       25.92     13.86 o
 -10   5   3       19.87       36.16     11.11 o
  -9   5   3       86.18       79.68     10.72 o
  -8   5   3      283.82      299.75     14.62 o
  -7   5   3       16.68       26.18      5.72 o
  -6   5   3      875.47      888.37     25.51 o
  -5   5   3      927.69      960.35     26.04 o
  -4   5   3       60.23       72.94      5.23 o
  -3   5   3      557.61      449.77     25.48 o
  -2   5   3      824.14      766.29     17.38 o
  -1   5   3       59.89       38.26      5.66 o
   0   5   3     1847.51     1809.90     39.29 o
   1   5   3      281.49      317.32     13.07 o
   2   5   3        1.22       12.35      3.71 o
   3   5   3      481.05      505.89     13.00 o
   4   5   3      827.24      831.99     24.75 o
   5   5   3      125.38      116.43      7.90 o
   6   5   3      390.52      327.57     12.59 o
   7   5   3        1.16       14.00      6.95 o
   8   5   3       21.52       35.01     10.21 o
   9   5   3      268.49      254.89     12.96 o
  10   5   3      152.36      159.61     15.71 o
  11   5   3        6.56        9.74     14.76 o
  12   5   3       19.30       32.65     16.57 o
 -13   6   3        9.64       -3.37     17.98 o
 -12   6   3        1.71        0.70     16.32 o
 -11   6   3        0.64       12.24     14.89 o
 -10   6   3       17.67       21.74     14.00 o
  -9   6   3      109.61      109.91     12.11 o
  -8   6   3       19.82        5.74      9.88 o
  -7   6   3       14.70       17.63      9.59 o
  -6   6   3      115.08      124.70     10.03 o
  -5   6   3       58.92       60.63      6.86 o
  -4   6   3       21.17       13.62      5.01 o
  -3   6   3     1021.97      908.90     24.95 o
  -2   6   3      230.70      222.28     10.73 o
  -1   6   3     1008.59     1064.96     25.27 o
   0   6   3      329.14      290.62      9.09 o
   1   6   3      255.37      226.24      7.48 o
   2   6   3       60.90       69.50      5.37 o
   3   6   3      304.39      261.81      9.58 o
   4   6   3        3.90       14.53      5.90 o
   5   6   3      495.17      498.90     15.76 o
   6   6   3      141.85      136.02      9.59 o
   7   6   3       20.89       20.52      8.72 o
   8   6   3        0.73        2.19      9.47 o
   9   6   3       18.43       11.92     13.84 o
  10   6   3       53.92       74.36     15.66 o
  11   6   3        0.30       11.83     16.12 o
  12   6   3       51.45       42.42     17.73 o
 -12   7   3        3.59       -0.38     17.84 o
 -11   7   3       32.48       30.38     26.40 o
 -10   7   3       29.36       33.98     16.06 o
  -9   7   3        7.31       16.93     14.59 o
  -8   7   3        0.24        2.94     13.53 o
  -7   7   3        0.07        4.58     10.69 o
  -6   7   3        9.92       13.22      9.93 o
  -5   7   3      158.52      140.28      9.99 o
  -4   7   3        3.07        6.62      7.25 o
  -3   7   3        5.41       -6.51      6.51 o
  -2   7   3      207.12      228.00      9.22 o
  -1   7   3      319.90      265.70      9.95 o
   0   7   3       18.68        3.07      6.23 o
   1   7   3      506.46      493.45     15.67 o
   2   7   3       18.51       28.04      6.64 o
   3   7   3      341.44      324.30     13.05 o
   4   7   3       39.21       34.74      7.74 o
   5   7   3        0.70        4.20      8.63 o
   6   7   3        3.58        9.35      9.27 o
   7   7   3       13.26       26.54     11.23 o
   8   7   3      176.62      183.92     17.98 o
   9   7   3        0.24       17.99     15.66 o
  10   7   3        8.64        8.17     17.04 o
  11   7   3        0.41        1.92     21.65 o
 -10   8   3        6.38        0.79     17.59 o
  -9   8   3       11.40       32.74     20.51 o
  -8   8   3        1.71       -4.92     15.16 o
  -7   8   3       15.31       28.09     14.27 o
  -6   8   3      247.35      227.07     14.82 o
  -5   8   3       18.33       11.40     13.20 o
  -4   8   3      246.39      229.19     12.49 o
  -3   8   3        1.47       12.23      9.16 o
  -2   8   3        0.21       -2.15      9.02 o
  -1   8   3      166.54      194.16     13.27 o
   0   8   3       67.36       73.97      9.67 o
   1   8   3       60.65       74.57     13.19 o
   2   8   3      123.26      144.65     10.79 o
   3   8   3        2.14        5.22      9.25 o
   4   8   3       65.13       70.98     10.22 o
   5   8   3        6.86       10.19     11.29 o
   6   8   3       11.68       10.95     11.96 o
   7   8   3        2.41       17.79     15.20 o
   8   8   3      102.94      131.36     17.82 o
   9   8   3       20.66       18.60     17.63 o
  -9   9   3        9.02       -1.49     18.66 o
  -8   9   3        0.33       14.25     17.39 o
  -7   9   3        0.51       -5.58     16.33 o
  -6   9   3        0.06       -2.70     15.80 o
  -5   9   3        6.59       -9.55     14.89 o
  -4   9   3       22.18       10.95     10.83 o
  -3   9   3       23.78       17.55     10.84 o
  -2   9   3        2.57       29.97     12.00 o
  -1   9   3       11.90       17.33     11.93 o
   0   9   3        0.31       -6.47     11.90 o
   1   9   3        3.91       -1.65     11.96 o
   2   9   3        3.55        7.36     12.11 o
   3   9   3        4.55       30.60     11.09 o
   4   9   3        2.58       12.51     12.82 o
   5   9   3        8.75       20.83     15.54 o
   6   9   3        2.25       -5.49     18.38 o
   7   9   3        1.78       -1.99     16.73 o
   8   9   3        0.71        6.38     33.70 o
  -6  10   3       47.32       46.35     18.21 o
  -5  10   3        2.41       -2.64     17.26 o
  -4  10   3       36.91       46.25     16.62 o
  -3  10   3        3.42       -2.33     14.03 o
  -2  10   3        2.88       11.66     16.80 o
  -1  10   3        3.39       25.64     16.74 o
   0  10   3       12.55        8.10     16.56 o
   1  10   3        7.21      -15.95     22.20 o
   2  10   3       23.25       25.91     16.53 o
   3  10   3        2.47       19.95     16.31 o
   4  10   3        3.15      -12.90     19.14 o
   5  10   3        0.26      -11.04     17.40 o
 -15   0   4        0.25        3.13     31.38 o
 -14   0   4       12.16       24.77     25.93 o
 -13   0   4       70.94       71.79     17.10 o
 -12   0   4      244.78      240.46     15.66 o
 -11   0   4       40.88       75.51     10.50 o
 -10   0   4        3.27       -2.78      8.46 o
  -9   0   4       32.74       20.98      5.51 o
  -8   0   4      286.47      196.23      8.31 o
  -7   0   4      923.06      700.98     22.77 o
  -6   0   4     2072.57     1927.66     54.43 o
  -5   0   4      640.33      520.75     15.29 o
  -4   0   4      731.16      686.52     23.80 o
  -3   0   4      265.39      244.16      6.87 o
  -2   0   4    34462.79    37709.28    987.91 o
  -1   0   4     9214.48     9739.83    398.17 o
   0   0   4    11670.47    12567.92    391.78 o
   1   0   4     1579.79     1059.05     36.50 o
   2   0   4    37478.70    45955.21   1810.10 o
   3   0   4     9983.71    12257.55    419.29 o
   4   0   4       66.85       77.94      4.64 o
   5   0   4      225.14      199.92      9.38 o
   6   0   4     4385.09     3850.32    132.31 o
   7   0   4      669.97      529.35     23.35 o
   8   0   4       75.74       82.38      8.79 o
   9   0   4       83.87      121.79     10.84 o
  10   0   4       57.36       79.39     10.98 o
  11   0   4        0.35       -8.34     11.50 o
  12   0   4      378.79      383.69     27.90 o
  13   0   4        9.52        5.28     26.33 o
  14   0   4      150.16       57.95     29.70 o
 -15   1   4        0.02      -17.63     21.50 o
 -14   1   4       44.37       57.29     19.84 o
 -13   1   4      128.36      143.78     13.53 o
 -12   1   4       89.28       97.72     11.39 o
 -11   1   4       35.09       60.45      7.93 o
 -10   1   4        0.06       -6.52      6.52 o
  -9   1   4      107.37      115.01      5.11 o
  -8   1   4      114.59      112.97      7.51 o
  -7   1   4       58.57       75.98      3.94 o
  -6   1   4      399.52      531.87     24.53 o
  -5   1   4        7.75       22.47      2.02 o
  -4   1   4     1187.03     1449.50     43.88 o
  -3   1   4      914.74     1049.76     33.86 o
  -2   1   4       61.02       89.03      2.51 o
  -1   1   4       51.62      117.75      3.64 o
   0   1   4     3337.94     3716.58     81.05 o
   1   1   4      398.49      438.08     16.69 o
   2   1   4     1468.94     1587.24     41.18 o
   3   1   4       25.31       64.52      2.60 o
   4   1   4     4208.02     5006.97    121.27 o
   5   1   4      454.64      445.37     14.14 o
   6   1   4       31.33       48.66      4.18 o
   7   1   4      674.27      661.44     32.78 o
   8   1   4       37.45       24.33      5.70 o
   9   1   4        0.14        8.11      6.38 o
  10   1   4       26.67       32.06      7.49 o
  11   1   4       57.25       51.29      9.47 o
  12   1   4       27.71       24.05     13.91 o
  13   1   4       25.89        1.42     19.13 o
  14   1   4        1.94      -10.07     21.66 o
 -15   2   4       30.08       20.54     21.97 o
 -14   2   4       11.90       10.66     19.91 o
 -13   2   4       44.34       50.29     14.18 o
 -12   2   4      184.55      199.40     13.33 o
 -11   2   4      364.37      424.69     19.82 o
 -10   2   4       83.52      106.16      9.39 o
  -9   2   4       90.31       85.85      6.46 o
  -8   2   4      735.50      623.23     17.55 o
  -7   2   4      314.03      271.75      8.49 o
  -6   2   4      523.15      538.54     12.45 o
  -5   2   4     3148.68     2936.62     63.89 o
  -4   2   4      505.95      481.36     11.59 o
  -3   2   4     5058.09     5131.80    110.15 o
  -2   2   4     9461.99     9743.26    199.55 o
  -1   2   4       54.75       53.28      2.59 o
   0   2   4      405.78      316.40      8.32 o
   1   2   4     4497.17     4350.43     94.39 o
   2   2   4      128.43       91.75      5.55 o
   3   2   4     3553.22     3882.55     94.14 o
   4   2   4     4669.87     5184.23    112.77 o
   5   2   4      536.92      449.55     12.66 o
   6   2   4     1015.10      788.00     21.53 o
   7   2   4     1210.20     1008.98     29.50 o
   8   2   4      301.85      291.84     11.29 o
   9   2   4      151.80      174.84      8.91 o
  10   2   4      101.65      112.66      9.67 o
  11   2   4       53.03       59.00      9.94 o
  12   2   4       56.54       75.55     14.75 o
  13   2   4        3.26       -4.81     19.36 o
 -15   3   4        0.87       10.83     31.93 o
 -14   3   4       23.35        2.61     20.21 o
 -13   3   4        0.58       -1.33     16.46 o
 -12   3   4        9.14       12.31     11.08 o
 -11   3   4        4.40       -2.42      9.81 o
 -10   3   4       97.50       98.94      9.81 o
  -9   3   4      301.38      269.17     15.80 o
  -8   3   4      317.43      264.74     13.54 o
  -7   3   4      529.44      635.30     16.64 o
  -6   3   4      660.19      694.42     18.89 o
  -5   3   4      391.46      506.65     11.87 o
  -4   3   4     1629.33     1481.19     30.67 o
  -3   3   4      192.46      301.62     10.32 o
  -2   3   4      600.50      778.41     17.21 o
  -1   3   4      175.72      127.60      4.13 o
   0   3   4       96.13       78.76      6.49 o
   1   3   4      172.32      136.90      7.23 o
   2   3   4      501.40      393.29     14.20 o
   3   3   4      111.36      120.36      3.91 o
   4   3   4        2.00       18.27      3.28 o
   5   3   4     1142.76     1098.02     27.40 o
   6   3   4      137.73      137.97      9.70 o
   7   3   4     1763.12     1738.77     52.44 o
   8   3   4        1.12        2.28      6.28 o
   9   3   4        0.19       11.24      7.16 o
  10   3   4       10.40       14.05      8.98 o
  11   3   4       12.06        0.97     13.30 o
  12   3   4        0.13        1.86     14.52 o
  13   3   4       11.18      -15.03     19.46 o
 -14   4   4        8.76       -9.30     21.45 o
 -13   4   4        9.26       13.72     15.40 o
 -12   4   4        3.05       -4.96     13.58 o
 -11   4   4      101.28      112.36     11.84 o
 -10   4   4        5.55       10.95      9.64 o
  -9   4   4      272.75      246.57     13.05 o
  -8   4   4        7.28       12.91      7.76 o
  -7   4   4       30.14       52.73      4.38 o
  -6   4   4      136.81      142.24      4.96 o
  -5   4   4      453.18      506.46     14.36 o
  -4   4   4     3020.26     3329.24     71.74 o
  -3   4   4     2320.44     2216.68     45.59 o
  -2   4   4     3814.28     3716.43     80.02 o
  -1   4   4      123.54      118.09     10.18 o
   0   4   4      631.76      673.56     21.88 o
   1   4   4     1488.82     1479.18     36.45 o
   2   4   4       41.84       99.62      9.82 o
   3   4   4     4169.46     4154.18     90.37 o
   4   4   4      244.17      284.64     18.21 o
   5   4   4     1462.50     1412.13     34.92 o
   6   4   4        7.08       14.69      5.78 o
   7   4   4      360.97      294.91     11.54 o
   8   4   4      110.28       96.40     10.36 o
   9   4   4      252.02      239.35     12.10 o
  10   4   4       23.86       23.08     10.46 o
  11   4   4       20.54        6.11     14.04 o
  12   4   4       12.92       17.31     15.70 o
  13   4   4        1.39      -21.62     36.75 o
 -14   5   4        1.44       11.23     23.08 o
 -13   5   4       14.02       -0.58     15.91 o
 -12   5   4       15.65       18.89     14.99 o
 -11   5   4      171.07      143.57     15.63 o
 -10   5   4      272.84      269.80     17.63 o
  -9   5   4      342.79      371.25     18.45 o
  -8   5   4       33.49       36.70      9.04 o
  -7   5   4        6.45       15.81      6.55 o
  -6   5   4      196.86      220.79     10.07 o
  -5   5   4      593.28      606.72     14.44 o
  -4   5   4      334.77      286.13      8.32 o
  -3   5   4      794.75      744.28     21.15 o
  -2   5   4      281.06      258.07     15.96 o
  -1   5   4      238.85      188.09      6.57 o
   0   5   4     1040.48     1107.32     25.99 o
   1   5   4        4.24       10.92      4.24 o
   2   5   4      838.97      792.41     18.94 o
   3   5   4      721.33      711.27     18.19 o
   4   5   4      683.69      700.47     35.35 o
   5   5   4      210.85      217.93      9.14 o
   6   5   4       93.52       88.45      7.29 o
   7   5   4       91.35       83.55      7.81 o
   8   5   4      287.20      318.56     14.10 o
   9   5   4       10.33        4.15     10.56 o
  10   5   4      261.72      275.67     19.00 o
  11   5   4       19.89       35.91     15.35 o
  12   5   4        0.44       -4.47     20.33 o
 -13   6   4        0.06       -5.95     22.94 o
 -12   6   4       33.25       50.57     17.01 o
 -11   6   4        0.81        1.87     14.97 o
 -10   6   4        7.81        5.68     23.13 o
  -9   6   4        8.78       -6.59     12.60 o
  -8   6   4       62.46       72.20     10.97 o
  -7   6   4       59.41       65.75     10.08 o
  -6   6   4       81.40       86.93      9.49 o
  -5   6   4       93.13       91.21      7.09 o
  -4   6   4      121.84      116.72      6.82 o
  -3   6   4        2.88       -4.89      4.89 o
  -2   6   4     1037.59      910.57     23.28 o
  -1   6   4      110.40      132.85     13.76 o
   0   6   4      739.29      686.24     26.60 o
   1   6   4      325.97      298.14     13.28 o
   2   6   4        1.05        7.41      5.46 o
   3   6   4       94.94       87.50      5.91 o
   4   6   4      133.62      125.62      6.62 o
   5   6   4       17.00       33.60      6.00 o
   6   6   4       24.61       27.23      7.71 o
   7   6   4      141.07      124.53     11.15 o
   8   6   4       46.80       41.33     11.14 o
   9   6   4        1.61       10.16     11.63 o
  10   6   4       12.46       20.84     15.20 o
  11   6   4        1.42        0.70     16.32 o
 -12   7   4        2.94        2.65     27.12 o
 -11   7   4       26.33       31.85     17.22 o
 -10   7   4        4.15        7.29     15.81 o
  -9   7   4       71.70       69.35     15.22 o
  -8   7   4       43.10       20.92     13.36 o
  -7   7   4      106.93       84.94     15.95 o
  -6   7   4      151.61      158.36     11.89 o
  -5   7   4       35.85       56.96     12.52 o
  -4   7   4      449.46      382.71     14.74 o
  -3   7   4       85.06       82.51      7.27 o
  -2   7   4        8.21       12.95      7.00 o
  -1   7   4      248.76      283.78     11.40 o
   0   7   4       12.85        9.56      6.92 o
   1   7   4       42.59       22.85      7.44 o
   2   7   4      201.23      212.52      9.98 o
   3   7   4      388.09      375.53     13.44 o
   4   7   4      104.84      115.30      8.72 o
   5   7   4      235.92      245.35     13.76 o
   6   7   4       27.16       31.60     10.59 o
   7   7   4      100.91      118.49     15.52 o
   8   7   4       20.17       36.39     15.02 o
   9   7   4        0.23       19.26     16.18 o
  10   7   4       29.88       27.15     17.36 o
 -10   8   4       14.39       10.41     17.16 o
  -9   8   4        0.04        2.69     16.15 o
  -8   8   4        0.15      -14.95     15.27 o
  -7   8   4       26.46       27.85     14.41 o
  -6   8   4       27.71       32.55     11.77 o
  -5   8   4       16.81        9.86     12.83 o
  -4   8   4       18.66       22.23     10.27 o
  -3   8   4        6.03       11.05      9.19 o
  -2   8   4       57.47       41.87     10.52 o
  -1   8   4       63.36       50.82     10.45 o
   0   8   4       48.15       40.03     10.34 o
   1   8   4       64.12       45.72     10.75 o
   2   8   4        3.95       -5.48     12.48 o
   3   8   4        2.31       18.42      9.47 o
   4   8   4       28.46       24.55      9.96 o
   5   8   4       58.25       76.54     12.15 o
   6   8   4       68.50       69.49     12.68 o
   7   8   4        1.66      -15.03     15.03 o
   8   8   4        0.01       -7.08     16.36 o
   9   8   4        4.88       16.04     17.85 o
  -9   9   4       15.04      -10.84     22.80 o
  -8   9   4       26.89       44.89     17.64 o
  -7   9   4       15.95       26.54     30.09 o
  -6   9   4       49.13       79.36     24.37 o
  -5   9   4       27.67       30.14     12.76 o
  -4   9   4        6.73        1.64     11.05 o
  -3   9   4       18.67       12.61     10.71 o
  -2   9   4       24.29       30.13     12.40 o
  -1   9   4      173.44      182.03     14.20 o
   0   9   4       85.89       95.53     16.31 o
   1   9   4       76.32       85.94     13.08 o
   2   9   4       68.62       55.56     12.68 o
   3   9   4        3.98       -3.19     10.84 o
   4   9   4       15.91        2.74     11.38 o
   5   9   4       71.77       82.61     16.67 o
   6   9   4        6.14        3.95     16.69 o
   7   9   4       49.33       28.00     17.59 o
  -6  10   4       20.68       -2.37     21.50 o
  -5  10   4        0.00        7.52     17.09 o
  -4  10   4       11.51      -19.53     29.60 o
  -3  10   4       19.58       14.03     14.12 o
  -2  10   4        2.10       -7.40     16.80 o
  -1  10   4        4.89        4.18     16.39 o
   0  10   4        0.22      -18.46     23.58 o
   1  10   4        1.64        9.05     16.97 o
   2  10   4        0.82       -0.51     16.87 o
   3  10   4        3.94       -0.70     14.21 o
   4  10   4        0.44       14.07     14.85 o
   5  10   4        7.83        4.58     29.55 o
 -15   1   5        2.89        0.39     22.80 o
 -14   1   5       79.85       88.53     20.20 o
 -13   1   5        0.58       -7.08     15.70 o
 -12   1   5        0.34       16.66     11.51 o
 -11   1   5       13.15        0.88      6.88 o
 -10   1   5       96.86      118.45      7.99 o
  -9   1   5       12.90       -1.83      3.68 o
  -8   1   5     1527.48     1380.55     30.59 o
  -7   1   5      166.22      115.10      4.08 o
  -6   1   5       38.48       27.69      2.47 o
  -5   1   5     4810.59     4420.88     92.12 o
  -4   1   5     5542.81     5506.91    114.62 o
  -3   1   5      379.36      485.50     10.90 o
  -2   1   5     8405.49     8563.89    208.85 o
  -1   1   5      877.72     1113.03     31.83 o
   0   1   5     6523.55     6528.54    159.28 o
   1   1   5     6303.20     5802.24    126.30 o
   2   1   5      185.33      129.45      5.39 o
   3   1   5      109.05      125.38      5.65 o
   4   1   5     5390.58     5645.99    129.51 o
   5   1   5       75.33      199.77      6.42 o
   6   1   5     2585.01     2273.23     55.64 o
   7   1   5       52.39       57.97      5.07 o
   8   1   5      155.98      146.21      7.60 o
   9   1   5      234.95      221.25      9.80 o
  10   1   5      153.19      153.25      9.37 o
  11   1   5       33.44       47.36     10.94 o
  12   1   5       65.40      103.09     19.42 o
  13   1   5       13.28       13.78     19.95 o
 -15   2   5       15.95       14.08     20.96 o
 -14   2   5        2.40        2.03     19.54 o
 -13   2   5       16.34       22.58     13.99 o
 -12   2   5       73.93       66.32     12.70 o
 -11   2   5       29.35       27.20      9.47 o
 -10   2   5        1.45       12.02      8.19 o
  -9   2   5      653.70      577.86     22.61 o
  -8   2   5       47.64       60.14      6.86 o
  -7   2   5      716.03      857.18     20.38 o
  -6   2   5        7.69       27.26      5.56 o
  -5   2   5      469.56      550.45     20.01 o
  -4   2   5       17.90       33.19      3.57 o
  -3   2   5     1490.14     1535.74     35.13 o
  -2   2   5      152.58      160.46      5.30 o
  -1   2   5     2170.14     2133.27     46.09 o
   0   2   5     1164.08     1286.36     29.61 o
   1   2   5      243.31      246.19     11.39 o
   2   2   5      186.61      304.75     11.70 o
   3   2   5     1902.84     1963.32     48.09 o
   4   2   5       87.38      113.99      9.99 o
   5   2   5     1693.58     1521.19     33.65 o
   6   2   5      941.35      936.78     23.76 o
   7   2   5       32.16       69.56      8.31 o
   8   2   5       40.47       31.37     10.38 o
   9   2   5       50.87       83.20     10.57 o
  10   2   5       35.36       21.22      7.92 o
  11   2   5      184.07      196.28     13.62 o
  12   2   5        8.93       11.72     17.42 o
  13   2   5       35.63       43.27     20.14 o
 -15   3   5        7.72      -13.28     36.28 o
 -14   3   5        0.93      -15.18     19.77 o
 -13   3   5        6.85        3.50     18.34 o
 -12   3   5        0.39      -12.46     12.46 o
 -11   3   5       63.17       74.07     10.44 o
 -10   3   5        8.15        2.20      8.68 o
  -9   3   5        4.70        2.37      7.53 o
  -8   3   5      161.03      136.32      5.85 o
  -7   3   5      916.09      826.47     19.90 o
  -6   3   5       12.97       33.33      3.40 o
  -5   3   5     7784.73     7454.95    170.35 o
  -4   3   5      396.67      452.60     12.76 o
  -3   3   5     2016.96     2154.42     46.43 o
  -2   3   5     1731.11     1692.66     35.08 o
  -1   3   5      510.14      564.67     20.20 o
   0   3   5     1483.58     1467.35     32.46 o
   1   3   5     2702.43     2443.13     56.30 o
   2   3   5       64.68       55.50      3.94 o
   3   3   5     2399.56     2661.29     65.08 o
   4   3   5      433.28      443.16     14.90 o
   5   3   5      214.22      291.02      9.30 o
   6   3   5      103.55      100.43      5.37 o
   7   3   5     1335.94     1225.14     35.58 o
   8   3   5        2.94       10.93      6.66 o
   9   3   5      770.33      734.77     23.35 o
  10   3   5       19.00        8.61     10.36 o
  11   3   5        1.00       -1.21     13.61 o
  12   3   5        5.74        1.00     18.33 o
  13   3   5       64.75       46.88     21.05 o
 -14   4   5       38.21       27.49     21.56 o
 -13   4   5        0.80        8.17     19.12 o
 -12   4   5       80.79       83.45     14.55 o
 -11   4   5        0.75      -11.87     11.98 o
 -10   4   5       57.96       62.15      9.92 o
  -9   4   5       66.56       79.50      9.35 o
  -8   4   5       30.08       30.85      8.14 o
  -7   4   5       43.21       58.73      4.54 o
  -6   4   5      584.67      611.08     16.59 o
  -5   4   5      413.62      416.45     16.46 o
  -4   4   5      262.42      203.54      6.61 o
  -3   4   5      944.29      956.39     35.90 o
  -2   4   5        2.05       -0.59      1.94 o
  -1   4   5     1150.99     1047.03     25.92 o
   0   4   5     2325.16     2198.81     53.32 o
   1   4   5       97.01      114.96     11.99 o
   2   4   5      938.60      903.88     35.41 o
   3   4   5       77.77       73.39      3.84 o
   4   4   5       41.70       39.77      4.32 o
   5   4   5       21.41       46.57      4.62 o
   6   4   5       15.62       32.81      6.06 o
   7   4   5      299.00      322.09     15.98 o
   8   4   5      145.94      184.00      9.77 o
   9   4   5       52.42       38.11     10.01 o
  10   4   5       44.91       45.34     14.98 o
  11   4   5        2.85      -14.48     14.48 o
  12   4   5       18.25       12.22     19.26 o
 -14   5   5        1.58      -22.60     22.60 o
 -13   5   5        2.24        3.57     20.67 o
 -12   5   5        5.49       14.19     16.88 o
 -11   5   5       73.18       83.02     14.86 o
 -10   5   5        2.69       35.96     14.64 o
  -9   5   5       51.61       50.30     11.72 o
  -8   5   5       57.17       53.42      9.04 o
  -7   5   5      192.33      204.65     10.07 o
  -6   5   5       40.00       51.53      5.51 o
  -5   5   5      369.23      409.08     12.36 o
  -4   5   5      233.51      230.34      7.40 o
  -3   5   5        4.26        7.29      3.62 o
  -2   5   5      665.98      639.05     15.66 o
  -1   5   5       65.75       69.73      8.38 o
   0   5   5      341.38      352.90     16.84 o
   1   5   5      993.04      964.91     22.91 o
   2   5   5       88.59       94.32      6.95 o
   3   5   5      646.92      648.88     15.47 o
   4   5   5      100.60      103.85      6.04 o
   5   5   5       14.21        9.31      6.37 o
   6   5   5      197.27      191.81      9.30 o
   7   5   5      172.74      178.80     12.62 o
   8   5   5        0.02       -1.24      9.92 o
   9   5   5       74.60       57.70     11.24 o
  10   5   5        2.20        3.63     11.64 o
  11   5   5       11.04        8.98     19.26 o
  12   5   5        3.55        3.02     21.16 o
 -13   6   5        6.15       -5.75     21.96 o
 -12   6   5       81.24       63.43     21.45 o
 -11   6   5        9.28        7.22     14.91 o
 -10   6   5       49.14       32.72     14.12 o
  -9   6   5       75.54       70.95     13.28 o
  -8   6   5        4.99       -6.93     11.50 o
  -7   6   5       70.70       86.22     11.58 o
  -6   6   5      324.42      323.55     14.28 o
  -5   6   5       32.86       29.53      8.02 o
  -4   6   5      515.62      551.14     17.85 o
  -3   6   5       26.42       27.57      5.18 o
  -2   6   5      132.34      116.49     14.13 o
  -1   6   5      178.39      191.01      8.13 o
   0   6   5     1382.99     1379.56     34.40 o
   1   6   5        5.67       -5.51      5.51 o
   2   6   5     1857.14     1833.94     48.21 o
   3   6   5       26.41       30.03      6.20 o
   4   6   5      431.90      417.38     13.80 o
   5   6   5       16.12        1.30      7.75 o
   6   6   5       94.84       87.81      9.35 o
   7   6   5      267.38      271.31     19.33 o
   8   6   5      138.25      175.19     13.42 o
   9   6   5       11.52       17.24     11.90 o
  10   6   5       35.68       44.10     15.85 o
  11   6   5       15.45       59.01     21.86 o
 -12   7   5        3.80       -7.18     22.50 o
 -11   7   5        2.07      -16.83     16.83 o
 -10   7   5        7.12       -3.40     15.46 o
  -9   7   5        0.87       19.37     14.23 o
  -8   7   5      111.29      112.97     14.72 o
  -7   7   5        0.40        9.15     17.29 o
  -6   7   5       46.24       71.13     10.46 o
  -5   7   5        4.37       -9.21      9.21 o
  -4   7   5       47.14       38.10      9.38 o
  -3   7   5       88.96       82.82      8.64 o
  -2   7   5      333.61      300.71     11.82 o
  -1   7   5      261.90      250.62     21.78 o
   0   7   5      414.40      390.99     14.59 o
   1   7   5        1.07       -7.17      7.17 o
   2   7   5        0.31       -3.28      7.90 o
   3   7   5       31.08       45.53      7.84 o
   4   7   5      186.02      170.43     10.63 o
   5   7   5       13.19        9.92     10.22 o
   6   7   5      120.16       90.23     11.57 o
   7   7   5        5.42       16.25     11.53 o
   8   7   5        9.27       39.14     13.40 o
   9   7   5       19.33        9.18     16.22 o
  10   7   5       92.95      108.34     23.43 o
 -10   8   5        8.09       24.42     18.38 o
  -9   8   5       35.61       54.92     16.72 o
  -8   8   5       24.19       23.19     15.31 o
  -7   8   5       27.53       39.45     15.04 o
  -6   8   5       12.05       12.83     12.37 o
  -5   8   5       31.71       29.40     11.28 o
  -4   8   5        1.77       -5.49     10.48 o
  -3   8   5      353.99      360.89     15.74 o
  -2   8   5        0.02       -6.66     10.26 o
  -1   8   5      167.69      201.75     13.21 o
   0   8   5       61.16       63.76     10.72 o
   1   8   5       10.21      -12.46     12.46 o
   2   8   5       60.65       65.91     11.10 o
   3   8   5      139.72      129.24     10.99 o
   4   8   5       64.45       65.22     10.51 o
   5   8   5      139.22      169.92     20.58 o
   6   8   5        3.39       -1.30     12.34 o
   7   8   5       20.73       11.26     19.89 o
   8   8   5        3.45        7.79     16.89 o
  -9   9   5        0.56      -19.95     29.29 o
  -8   9   5        1.45        3.55     28.95 o
  -7   9   5        7.24       13.45     16.73 o
  -6   9   5        0.20        1.76     13.26 o
  -5   9   5        0.03       14.12     12.77 o
  -4   9   5        4.32        5.47     12.17 o
  -3   9   5       11.72       18.36     10.89 o
  -2   9   5        2.35        3.85     12.13 o
  -1   9   5        8.45        5.55     12.07 o
   0   9   5        0.77       -3.11     12.29 o
   1   9   5       15.12       14.94     12.28 o
   2   9   5        0.29        0.99     12.41 o
   3   9   5       16.77        5.05     11.05 o
   4   9   5        5.21        7.34     11.51 o
   5   9   5        7.96       27.58     16.22 o
   6   9   5        4.34        3.15     20.75 o
   7   9   5        1.27        5.76     22.24 o
  -6  10   5        0.76       -1.46     24.00 o
  -5  10   5        3.04       12.65     17.26 o
  -4  10   5        7.26        0.95     17.03 o
  -3  10   5       46.10       29.79     14.08 o
  -2  10   5        0.25       -5.75     14.18 o
  -1  10   5       41.21       74.21     14.75 o
   0  10   5       14.57       12.64     14.15 o
   1  10   5       12.52       10.42     16.89 o
   2  10   5       12.25       17.67     17.38 o
   3  10   5       23.40       39.80     14.75 o
   4  10   5       17.86        2.76     17.46 o
 -15   0   6        0.70      -25.41     31.32 o
 -14   0   6       19.42       25.41     27.26 o
 -13   0   6        1.00        1.97     24.65 o
 -12   0   6       34.87       29.66     13.61 o
 -11   0   6      277.78      291.46     17.06 o
 -10   0   6      836.26      852.45     36.96 o
  -9   0   6      138.21      126.24      7.29 o
  -8   0   6     1197.45     1172.81     37.35 o
  -7   0   6      479.10      424.90     14.80 o
  -6   0   6       53.70       61.92      5.03 o
  -5   0   6     8452.95     8061.53    278.16 o
  -4   0   6     3386.61     2695.44     76.64 o
  -3   0   6     5400.08     6026.66    170.85 o
  -2   0   6     2432.87     2369.60     97.01 o
  -1   0   6      128.48      238.46     19.66 o
   0   0   6     1116.83     1008.06     50.63 o
   1   0   6      908.85      655.37     20.65 o
   2   0   6    13003.58    13756.84    470.61 o
   3   0   6    13172.82    14791.23    582.60 o
   4   0   6    19948.30    20539.82    700.71 o
   5   0   6     1183.12     1415.33     49.38 o
   6   0   6      937.40      802.61     29.05 o
   7   0   6     1247.91     1137.43     46.64 o
   8   0   6       79.24       65.27     11.10 o
   9   0   6      866.70      842.99     36.45 o
  10   0   6      128.05      173.45     16.72 o
  11   0   6      128.91      130.31     17.42 o
  12   0   6        1.11      -14.91     25.00 o
  13   0   6       44.09       34.34     29.12 o
 -15   1   6        0.71      -12.41     20.87 o
 -14   1   6       16.70       52.59     19.38 o
 -13   1   6       28.77        3.40     16.97 o
 -12   1   6       12.67       15.92     10.25 o
 -11   1   6      233.30      229.78     10.39 o
 -10   1   6      114.82      104.48      7.37 o
  -9   1   6       85.05       90.67      5.89 o
  -8   1   6       96.20      135.02      8.59 o
  -7   1   6      336.67      347.75      8.54 o
  -6   1   6       23.18       38.53      3.80 o
  -5   1   6      148.05      133.64     13.78 o
  -4   1   6      184.34      205.88      5.16 o
  -3   1   6       91.08       97.27      8.76 o
  -2   1   6     1922.95     1988.64     49.18 o
  -1   1   6        6.94        4.42      1.90 o
   0   1   6        4.17       44.12      2.29 o
   1   1   6      685.82      849.68     19.77 o
   2   1   6       30.96       78.12      6.42 o
   3   1   6        1.27        3.59      2.29 o
   4   1   6      733.70      776.59     18.78 o
   5   1   6       25.35       50.15      5.42 o
   6   1   6      337.85      361.82     10.07 o
   7   1   6        5.56       13.60      4.74 o
   8   1   6       29.45       24.05      5.36 o
   9   1   6       92.31       99.11      7.89 o
  10   1   6       74.07       77.44     16.57 o
  11   1   6        3.92       -9.58     12.38 o
  12   1   6       65.55       55.85     18.82 o
  13   1   6       30.88       28.39     44.08 o
 -15   2   6        0.01       -8.19     33.12 o
 -14   2   6       13.19       10.00     19.20 o
 -13   2   6       51.17       79.70     18.18 o
 -12   2   6       30.63       48.10     11.98 o
 -11   2   6       27.54       53.40     11.22 o
 -10   2   6      267.94      306.63     15.03 o
  -9   2   6      110.35       94.40      7.21 o
  -8   2   6      584.37      519.70     14.21 o
  -7   2   6      512.14      510.88     12.83 o
  -6   2   6      548.36      547.33     18.90 o
  -5   2   6     1295.69     1118.91     24.73 o
  -4   2   6     3333.57     2956.04     64.17 o
  -3   2   6      713.20      851.48     19.87 o
  -2   2   6     3322.67     3604.71     82.36 o
  -1   2   6     3806.76     4358.94     99.54 o
   0   2   6     2397.87     2292.55     52.49 o
   1   2   6     6545.81     6339.67    144.83 o
   2   2   6        9.86       25.51      2.18 o
   3   2   6     2526.49     2538.79     58.42 o
   4   2   6     2217.85     2227.37     54.60 o
   5   2   6       23.30       41.97      3.39 o
   6   2   6      508.52      474.68     12.51 o
   7   2   6      974.05      875.27     24.17 o
   8   2   6       30.52       49.76      6.12 o
   9   2   6      103.51      125.86      9.28 o
  10   2   6      187.47      171.65     10.88 o
  11   2   6        0.06        3.29     15.10 o
  12   2   6       53.45       61.99     18.97 o
  13   2   6       16.38      -19.73     19.73 o
 -15   3   6       16.41       13.32     25.00 o
 -14   3   6        1.16       11.80     20.12 o
 -13   3   6        0.19       13.16     19.05 o
 -12   3   6       19.72       14.48     12.90 o
 -11   3   6       35.07       29.95     11.58 o
 -10   3   6       51.29       52.40      9.20 o
  -9   3   6      118.03      120.93      9.26 o
  -8   3   6       38.69       86.07      9.37 o
  -7   3   6       11.06       17.79      4.14 o
  -6   3   6       22.71       25.52      3.83 o
  -5   3   6     1405.42     1456.44     40.59 o
  -4   3   6      442.59      426.98      9.70 o
  -3   3   6       12.23       43.80      3.50 o
  -2   3   6       52.88       78.71      3.31 o
  -1   3   6     1789.77     1639.94     34.12 o
   0   3   6      550.40      463.25     13.19 o
   1   3   6      173.99      183.70      8.10 o
   2   3   6      716.46      706.99     15.23 o
   3   3   6      836.70      846.75     20.10 o
   4   3   6      489.69      428.72     15.76 o
   5   3   6      236.77      242.94     11.85 o
   6   3   6        5.04       -1.87      5.43 o
   7   3   6      138.98      163.59     14.07 o
   8   3   6       87.85      105.79     10.60 o
   9   3   6       47.99       59.63      8.75 o
  10   3   6       34.81       22.20     12.06 o
  11   3   6        7.06       13.71     16.47 o
  12   3   6       21.07       -0.16     19.14 o
 -14   4   6        7.20       -5.26     21.13 o
 -13   4   6       40.86       70.18     19.67 o
 -12   4   6       54.87       41.72     30.05 o
 -11   4   6       22.89       29.37     17.92 o
 -10   4   6       16.68       19.70     11.19 o
  -9   4   6       15.42       18.42      8.49 o
  -8   4   6      578.86      592.15     19.15 o
  -7   4   6     1054.46     1061.50     27.00 o
  -6   4   6      936.38      919.67     25.55 o
  -5   4   6     1000.15      988.57     23.49 o
  -4   4   6      203.95      163.07      5.71 o
  -3   4   6       15.91       20.43      3.16 o
  -2   4   6      696.20      708.40     16.03 o
  -1   4   6      295.29      295.56      8.19 o
   0   4   6      202.40      154.82     10.19 o
   1   4   6     3030.97     3139.08     68.39 o
   2   4   6       69.83       46.27      4.95 o
   3   4   6      465.64      492.80     19.26 o
   4   4   6      736.95      739.92     18.13 o
   5   4   6     2151.73     2032.60     57.44 o
   6   4   6     1911.56     1838.02     52.49 o
   7   4   6      395.83      381.52     15.83 o
   8   4   6       89.85       91.81      9.04 o
   9   4   6        7.65        7.82      9.12 o
  10   4   6        6.65        4.49     12.91 o
  11   4   6       10.51       -9.93     36.05 o
  12   4   6       75.54       75.34     21.33 o
 -14   5   6       24.76       21.00     28.89 o
 -13   5   6       19.41       28.25     21.17 o
 -12   5   6       14.63       32.44     18.66 o
 -11   5   6        1.87       -0.69     13.70 o
 -10   5   6       24.98        5.86     12.39 o
  -9   5   6        8.38       13.03     11.00 o
  -8   5   6      229.43      226.44     12.44 o
  -7   5   6      111.89      100.54      7.83 o
  -6   5   6      633.89      610.42     19.36 o
  -5   5   6      429.53      421.98     14.67 o
  -4   5   6        6.47        3.40      3.38 o
  -3   5   6      405.57      443.64     11.75 o
  -2   5   6      186.79      200.61      9.44 o
  -1   5   6      743.10      718.76     18.49 o
   0   5   6      493.38      365.07     10.80 o
   1   5   6      253.09      266.34      8.89 o
   2   5   6       77.14       91.94      5.88 o
   3   5   6       28.31       31.22      4.17 o
   4   5   6      162.19      168.39      7.36 o
   5   5   6      486.50      496.58     24.86 o
   6   5   6        9.53       10.77      7.69 o
   7   5   6      183.25      196.69     10.90 o
   8   5   6       65.94       84.46     11.06 o
   9   5   6       32.33       29.97     11.28 o
  10   5   6        1.12        1.11     13.99 o
  11   5   6        1.63        1.05     20.27 o
 -13   6   6        0.02       10.86     22.65 o
 -12   6   6        1.08      -17.89     20.65 o
 -11   6   6       56.13       74.37     19.40 o
 -10   6   6        8.80       12.99     13.77 o
  -9   6   6        9.04       13.29     12.69 o
  -8   6   6       14.13        8.50     11.71 o
  -7   6   6        1.48        1.73     10.78 o
  -6   6   6        0.24       13.24      8.64 o
  -5   6   6      133.20      131.56      9.74 o
  -4   6   6      327.35      302.47     11.65 o
  -3   6   6      340.87      351.15     19.49 o
  -2   6   6      195.27      226.04      9.32 o
  -1   6   6      122.31      118.50      8.28 o
   0   6   6        7.46        7.48      6.00 o
   1   6   6       70.77       51.98      6.43 o
   2   6   6      160.61      165.48      8.39 o
   3   6   6      166.13      173.91      8.01 o
   4   6   6      188.77      188.99      9.09 o
   5   6   6       58.90       59.51      8.41 o
   6   6   6        2.80        9.71      8.68 o
   7   6   6       70.81       84.33     11.28 o
   8   6   6        7.73       11.39     11.55 o
   9   6   6        6.88       37.94     14.04 o
  10   6   6       28.12       30.91     19.84 o
 -12   7   6       29.06       41.86     22.41 o
 -11   7   6        0.71       -1.42     20.81 o
 -10   7   6        0.29        4.47     19.25 o
  -9   7   6       12.13        6.46     14.17 o
  -8   7   6       25.53       35.51     17.27 o
  -7   7   6        3.23       12.84     12.46 o
  -6   7   6       65.29       92.07     10.76 o
  -5   7   6       56.30       48.36      9.68 o
  -4   7   6       11.73       12.12     10.44 o
  -3   7   6      113.59       97.97      8.17 o
  -2   7   6       94.81       68.46      8.63 o
  -1   7   6      241.68      288.10     13.91 o
   0   7   6      242.39      265.38     12.32 o
   1   7   6       67.23       53.29      8.49 o
   2   7   6      278.60      297.10     13.06 o
   3   7   6        1.45       -2.56      6.96 o
   4   7   6       13.38       29.27      9.03 o
   5   7   6       19.69       33.76     10.83 o
   6   7   6        1.52       -7.83     10.77 o
   7   7   6        0.47       12.35     11.94 o
   8   7   6       14.87       27.19     15.39 o
   9   7   6        0.27      -13.78     20.63 o
 -10   8   6        5.95       18.92     21.93 o
  -9   8   6        4.33        3.06     29.90 o
  -8   8   6       11.37        8.28     15.04 o
  -7   8   6        5.46       28.64     14.63 o
  -6   8   6        2.21      -11.24     11.24 o
  -5   8   6        1.95       11.37     11.10 o
  -4   8   6       28.84       14.42     10.82 o
  -3   8   6       12.23       10.25      9.36 o
  -2   8   6       18.29        8.76     10.49 o
  -1   8   6        7.38       21.41     10.89 o
   0   8   6        1.27       -7.41     10.51 o
   1   8   6        7.51        1.12     10.57 o
   2   8   6       34.19       18.63     10.61 o
   3   8   6       44.05       10.94      9.78 o
   4   8   6        1.92       11.39     11.23 o
   5   8   6       12.81        8.07     12.26 o
   6   8   6        3.14        6.48     12.87 o
   7   8   6        2.11      -14.25     15.08 o
   8   8   6        9.86       28.43     21.80 o
  -8   9   6       12.18       36.68     21.64 o
  -7   9   6        1.78      -20.73     20.73 o
  -6   9   6        9.63       -4.15     13.39 o
  -5   9   6       59.59       53.14     17.68 o
  -4   9   6       36.92       49.49     14.20 o
  -3   9   6      129.77      144.71     12.24 o
  -2   9   6        7.44       -2.11     12.41 o
  -1   9   6       12.42        7.82     12.09 o
   0   9   6       10.40       -1.95     12.28 o
   1   9   6       46.00       38.58     14.28 o
   2   9   6       43.60       43.48     12.96 o
   3   9   6       52.43       42.94     11.64 o
   4   9   6       26.34       29.95     13.24 o
   5   9   6       12.14       27.61     16.10 o
   6   9   6        2.28        4.11     22.14 o
  -5  10   6        3.56        3.08     21.38 o
  -4  10   6       10.77        8.58     15.93 o
  -3  10   6        2.95        3.66     13.92 o
  -2  10   6        0.27       11.05     12.42 o
  -1  10   6        7.76       22.09     14.21 o
   0  10   6        0.08        1.81     14.28 o
   1  10   6        1.37       13.36     16.31 o
   2  10   6        5.71       22.17     16.75 o
   3  10   6       13.44       41.06     22.30 o
 -15   1   7        4.47       30.53     27.78 o
 -14   1   7        0.58       26.80     18.63 o
 -13   1   7       49.78       67.44     13.98 o
 -12   1   7        0.47        1.42      9.88 o
 -11   1   7      226.69      242.90     11.79 o
 -10   1   7      193.02      236.87      9.98 o
  -9   1   7      484.77      487.37     13.98 o
  -8   1   7      370.51      395.68     10.29 o
  -7   1   7     2176.50     2083.45     48.45 o
  -6   1   7       28.66       63.38      3.43 o
  -5   1   7     3235.61     2884.58     60.45 o
  -4   1   7       75.26       22.20      2.69 o
  -3   1   7       49.04       88.47      3.30 o
  -2   1   7     2798.56     3056.67     80.71 o
  -1   1   7     1519.12     1443.44     38.38 o
   0   1   7      654.93      638.82     15.97 o
   1   1   7     8512.95     8358.24    191.46 o
   2   1   7      985.89      813.84     19.10 o
   3   1   7     2759.18     2752.85     67.17 o
   4   1   7     1754.29     1580.74     36.73 o
   5   1   7       96.02      155.16      4.93 o
   6   1   7      533.09      616.50     15.49 o
   7   1   7     1222.76     1175.81     31.64 o
   8   1   7        3.10       -5.98      5.98 o
   9   1   7      442.97      432.31     19.61 o
  10   1   7       13.18       19.05     10.08 o
  11   1   7        3.35       19.00     13.23 o
  12   1   7       17.85       47.51     19.11 o
 -15   2   7        5.62       -5.23     21.38 o
 -14   2   7        1.25       -1.54     19.04 o
 -13   2   7       15.38       16.63     14.10 o
 -12   2   7       89.51      110.08     14.24 o
 -11   2   7       54.04       51.40      9.95 o
 -10   2   7      117.77      150.67     16.07 o
  -9   2   7       12.15        7.82      5.94 o
  -8   2   7      102.48      104.13      4.97 o
  -7   2   7     1012.00      944.64     22.67 o
  -6   2   7     1365.76     1323.98     29.43 o
  -5   2   7      103.99      134.11     15.21 o
  -4   2   7      411.76      413.66     10.29 o
  -3   2   7      384.97      412.50      9.15 o
  -2   2   7     2133.71     2433.63     59.09 o
  -1   2   7       50.16       34.78      2.53 o
   0   2   7      157.94      142.06      4.64 o
   1   2   7      352.82      472.88     10.47 o
   2   2   7      685.51      636.72     15.40 o
   3   2   7       17.98       30.97      2.98 o
   4   2   7      150.66      138.52      9.07 o
   5   2   7      249.92      269.64     15.51 o
   6   2   7      394.95      401.93     12.60 o
   7   2   7        4.47       13.71      5.17 o
   8   2   7      580.75      571.47     20.65 o
   9   2   7        2.47        0.80      8.98 o
  10   2   7       75.68       69.60     10.79 o
  11   2   7       98.30      114.82     14.66 o
  12   2   7       35.05       -4.21     22.07 o
 -15   3   7        1.04       17.50     22.22 o
 -14   3   7       20.69       -2.62     19.83 o
 -13   3   7        1.14        9.10     17.99 o
 -12   3   7       11.22       29.44     16.32 o
 -11   3   7       90.82       86.65     15.42 o
 -10   3   7      241.06      213.39     14.04 o
  -9   3   7       32.36       33.47      7.86 o
  -8   3   7      867.32      858.36     25.74 o
  -7   3   7       82.42      102.57      4.79 o
  -6   3   7      183.85      155.83      5.34 o
  -5   3   7       51.40       45.74      3.63 o
  -4   3   7     1549.23     1380.58     30.39 o
  -3   3   7      240.41      198.74      9.40 o
  -2   3   7     5265.09     5574.11    120.85 o
  -1   3   7     2876.53     3067.84     66.61 o
   0   3   7     1613.55     1486.83     32.50 o
   1   3   7     1804.97     1831.92     40.14 o
   2   3   7      566.51      550.96     23.71 o
   3   3   7      143.38      186.90     11.42 o
   4   3   7     4440.70     4145.98    100.31 o
   5   3   7      116.56      128.39      9.52 o
   6   3   7      493.27      482.36     16.06 o
   7   3   7      106.29      118.98      8.27 o
   8   3   7        1.81       12.57      7.85 o
   9   3   7        5.77        5.39      9.74 o
  10   3   7       88.05       88.07     13.37 o
  11   3   7       12.94       -1.33     13.55 o
  12   3   7       28.39       44.13     32.28 o
 -14   4   7        0.57       19.73     20.95 o
 -13   4   7        0.74        1.01     18.33 o
 -12   4   7        0.23       -8.06     17.18 o
 -11   4   7       65.70       67.81     23.20 o
 -10   4   7       29.47        2.73     11.10 o
  -9   4   7      171.52      169.52     12.97 o
  -8   4   7      469.15      460.03     17.46 o
  -7   4   7       67.81       71.75      6.09 o
  -6   4   7       73.51      122.33      9.01 o
  -5   4   7      271.46      234.99      7.52 o
  -4   4   7       86.95      103.13      4.13 o
  -3   4   7      290.67      306.56      8.13 o
  -2   4   7       19.58       43.85      4.08 o
  -1   4   7      200.28      138.14      4.97 o
   0   4   7      222.50      208.95      6.05 o
   1   4   7      256.89      253.80      7.25 o
   2   4   7        8.25       19.29      3.22 o
   3   4   7      196.77      223.40      7.46 o
   4   4   7       50.05       62.68      8.65 o
   5   4   7      529.39      586.81     18.71 o
   6   4   7       27.32       49.81      7.38 o
   7   4   7       68.77       60.39      8.14 o
   8   4   7       53.84       56.55      8.97 o
   9   4   7       34.20       41.18     10.89 o
  10   4   7        1.35        3.26     13.34 o
  11   4   7       72.70       77.26     20.08 o
 -13   5   7        1.84       -1.99     20.52 o
 -12   5   7       19.03       14.27     21.00 o
 -11   5   7        5.11       -3.75     16.93 o
 -10   5   7       11.57        2.08     12.24 o
  -9   5   7        1.31       13.26     11.19 o
  -8   5   7      165.12      187.75     11.45 o
  -7   5   7      141.46      135.58     11.01 o
  -6   5   7      122.01      124.48      7.99 o
  -5   5   7       29.75       20.72      4.54 o
  -4   5   7       13.93       13.58      3.94 o
  -3   5   7      193.01      188.00     13.15 o
  -2   5   7      744.64      780.67     18.91 o
  -1   5   7       43.33       52.51      5.43 o
   0   5   7      226.69      218.26     11.92 o
   1   5   7      576.83      533.71     13.80 o
   2   5   7      102.14      112.74      9.45 o
   3   5   7       41.24       51.62      5.17 o
   4   5   7      660.25      599.13     19.20 o
   5   5   7        0.56       13.83      7.23 o
   6   5   7      133.93      136.45      9.54 o
   7   5   7       78.30       81.38      9.44 o
   8   5   7       12.38       34.05     10.82 o
   9   5   7        5.63        6.24     13.12 o
  10   5   7       52.13       48.90     15.00 o
  11   5   7        4.62       13.46     20.78 o
 -13   6   7       12.02      -27.44     28.71 o
 -12   6   7        0.62        3.47     20.19 o
 -11   6   7       10.76       23.49     18.78 o
 -10   6   7       55.08       70.68     17.83 o
  -9   6   7       77.04      112.26     32.78 o
  -8   6   7      197.09      214.98     19.46 o
  -7   6   7       47.15       83.31     14.16 o
  -6   6   7       16.92       31.54      8.64 o
  -5   6   7      593.48      541.20     21.94 o
  -4   6   7        7.29       13.42      7.99 o
  -3   6   7     1368.48     1382.76     39.95 o
  -2   6   7      206.41      219.32     18.79 o
  -1   6   7      439.73      393.21     16.47 o
   0   6   7      338.98      309.20     13.25 o
   1   6   7       15.11       -0.75      6.34 o
   2   6   7       50.40       18.49      6.53 o
   3   6   7      160.17      183.04      8.33 o
   4   6   7       31.56       21.33      7.03 o
   5   6   7      267.72      303.21     13.68 o
   6   6   7      111.76      136.95     10.54 o
   7   6   7       76.63       92.05     13.82 o
   8   6   7        1.65        4.60     13.42 o
   9   6   7       58.02       78.89     14.85 o
  10   6   7        2.40       19.38     20.68 o
 -11   7   7       17.38        4.29     20.75 o
 -10   7   7        0.07       12.85     19.33 o
  -9   7   7       25.57       37.38     17.86 o
  -8   7   7        5.78       14.19     13.10 o
  -7   7   7       11.63       11.58     12.48 o
  -6   7   7       19.86       10.61     10.02 o
  -5   7   7       93.70      106.45     10.63 o
  -4   7   7        0.29       11.00      9.20 o
  -3   7   7       20.33        7.42      7.44 o
  -2   7   7       21.24       -5.78      8.23 o
  -1   7   7      251.99      245.45     11.93 o
   0   7   7      127.98      124.66     12.69 o
   1   7   7      665.52      590.30     21.58 o
   2   7   7       57.89       59.43      7.98 o
   3   7   7      131.26      120.26      9.15 o
   4   7   7        0.73        9.42      9.25 o
   5   7   7       11.15        5.58     10.67 o
   6   7   7        4.76        3.52     13.03 o
   7   7   7       59.50       48.31     14.36 o
   8   7   7        5.78       24.37     14.89 o
   9   7   7        0.11      -13.38     20.74 o
 -10   8   7        0.08       25.95     21.46 o
  -9   8   7        1.66       16.24     20.01 o
  -8   8   7       39.69       43.66     19.22 o
  -7   8   7        1.36        5.09     18.09 o
  -6   8   7       64.61       58.88     12.34 o
  -5   8   7       13.99        6.45     11.00 o
  -4   8   7       95.76       91.81     11.65 o
  -3   8   7       14.69        4.84      9.39 o
  -2   8   7        8.01       -6.11     10.65 o
  -1   8   7       10.20       13.47     10.66 o
   0   8   7      106.83      107.62     11.98 o
   1   8   7       14.17       -2.19     10.88 o
   2   8   7      176.89      205.84     13.76 o
   3   8   7        2.17       -2.68      9.98 o
   4   8   7        2.93        5.42     13.74 o
   5   8   7        3.70       -2.13     14.09 o
   6   8   7       41.71       43.21     15.28 o
   7   8   7        0.64       40.31     16.03 o
  -8   9   7        0.98       10.89     22.88 o
  -7   9   7        4.98        6.64     22.42 o
  -6   9   7        4.62      -15.16     15.39 o
  -5   9   7        0.17       -2.42     16.37 o
  -4   9   7        0.03        0.37     14.48 o
  -3   9   7        6.17       12.47     12.17 o
  -2   9   7        9.29       18.89     12.33 o
  -1   9   7        2.51       14.75     12.46 o
   0   9   7        8.40       16.79     14.44 o
   1   9   7        0.59        4.37     14.43 o
   2   9   7        0.07        9.27     14.59 o
   3   9   7        0.33       12.92     15.01 o
   4   9   7        0.04        1.59     15.50 o
   5   9   7        2.84        9.55     16.22 o
  -5  10   7       18.23       21.28     21.13 o
  -4  10   7       31.00       32.73     16.45 o
  -3  10   7       15.29        9.13     15.14 o
  -2  10   7        1.18        2.15     13.99 o
  -1  10   7        4.01       10.35     16.71 o
   0  10   7       20.34       33.36     16.85 o
   1  10   7       14.10       -2.39     21.69 o
   2  10   7       25.00       20.08     21.87 o
 -15   0   8       11.27       30.16     31.32 o
 -14   0   8        1.73       -8.82     27.44 o
 -13   0   8       38.72       49.83     25.06 o
 -12   0   8        0.08       -8.16     27.96 o
 -11   0   8      109.59      136.18     15.59 o
 -10   0   8        3.06        5.71     11.73 o
  -9   0   8      431.37      392.03     16.87 o
  -8   0   8       66.55       87.38      7.12 o
  -7   0   8     1500.54     1521.33     47.69 o
  -6   0   8        7.76        4.35      3.82 o
  -5   0   8     1342.40      944.48     29.82 o
  -4   0   8     1041.50      907.70     26.27 o
  -3   0   8     3883.96     3808.63    132.90 o
  -2   0   8     4720.34     4663.68    334.46 o
  -1   0   8     6309.27     6047.47    433.25 o
   0   0   8     3717.13     4017.25    160.32 o
   1   0   8    10312.57    10022.04    309.33 o
   2   0   8      887.06      921.23     29.06 o
   3   0   8      173.12      144.76      5.56 o
   4   0   8       33.10      103.63     10.14 o
   5   0   8     1228.68      866.04     35.88 o
   6   0   8       17.70        4.99      7.59 o
   7   0   8       45.65      103.00     11.48 o
   8   0   8       16.60       18.39     11.48 o
   9   0   8       42.79       54.68     13.39 o
  10   0   8       44.75       49.23     15.10 o
  11   0   8      220.00      234.34     21.43 o
  12   0   8       98.53       57.31     28.54 o
 -15   1   8        0.09       15.41     22.21 o
 -14   1   8       51.37       43.46     19.73 o
 -13   1   8        0.33       -4.98     13.10 o
 -12   1   8       29.97       17.71     10.07 o
 -11   1   8       86.22       84.62     10.08 o
 -10   1   8       26.95       45.35      7.64 o
  -9   1   8       47.27       60.56      5.76 o
  -8   1   8        4.47       10.78      3.16 o
  -7   1   8      120.74      137.18      6.45 o
  -6   1   8      310.19      338.37     14.57 o
  -5   1   8      430.84      551.60     30.53 o
  -4   1   8      130.79       90.45      3.02 o
  -3   1   8      385.72      443.40     13.41 o
  -2   1   8      419.97      425.54     12.10 o
  -1   1   8       73.16       60.95      3.10 o
   0   1   8     1363.67     1358.32     33.49 o
   1   1   8      203.05      252.12     10.23 o
   2   1   8       15.80       17.99      2.37 o
   3   1   8       18.07       22.94      2.78 o
   4   1   8        0.40       12.63      3.35 o
   5   1   8      385.28      394.62     14.51 o
   6   1   8      716.35      751.53     20.94 o
   7   1   8      156.82      122.54      7.07 o
   8   1   8       19.28       27.00     10.86 o
   9   1   8       25.25       37.77      9.56 o
  10   1   8       33.97       28.69     10.77 o
  11   1   8        7.02       17.08     13.57 o
  12   1   8        7.36       13.41     19.20 o
 -15   2   8        2.07       16.30     22.39 o
 -14   2   8       11.19       24.06     19.20 o
 -13   2   8       16.17       42.79     14.68 o
 -12   2   8        0.37        2.59     12.84 o
 -11   2   8       39.88       48.31     12.09 o
 -10   2   8        2.60        1.88     10.54 o
  -9   2   8       65.84       57.39      7.10 o
  -8   2   8      223.83      237.30      8.05 o
  -7   2   8      277.94      315.79      8.76 o
  -6   2   8       14.55       28.92      3.32 o
  -5   2   8     1306.09     1108.09     26.07 o
  -4   2   8     3107.63     2914.23     63.85 o
  -3   2   8       77.27      121.50      7.26 o
  -2   2   8     2003.04     2006.14     57.31 o
  -1   2   8      422.95      454.00     15.14 o
   0   2   8       27.47       43.58      2.87 o
   1   2   8     4074.36     4058.85     80.83 o
   2   2   8     1104.32     1068.89     24.95 o
   3   2   8      139.22      134.77      9.07 o
   4   2   8     2400.74     2131.90     49.39 o
   5   2   8      544.32      440.32     11.96 o
   6   2   8      329.46      383.58     13.39 o
   7   2   8      477.68      526.74     17.40 o
   8   2   8       51.04       84.37      9.35 o
   9   2   8       80.81       79.49     10.18 o
  10   2   8      114.58      103.13     11.78 o
  11   2   8        1.69       -1.17     13.56 o
  12   2   8       13.69       15.96     19.47 o
 -14   3   8        6.63       13.05     19.55 o
 -13   3   8        3.92        7.31     17.54 o
 -12   3   8        8.96        7.41     21.23 o
 -11   3   8       74.36       59.83     13.00 o
 -10   3   8        4.90       -2.37     11.01 o
  -9   3   8        2.47       -7.41      8.64 o
  -8   3   8      830.83      813.17     28.75 o
  -7   3   8       30.18       34.35      4.20 o
  -6   3   8      784.03      704.48     16.45 o
  -5   3   8       18.65       64.95      6.54 o
  -4   3   8      102.30      128.09      5.44 o
  -3   3   8      546.88      599.95     14.49 o
  -2   3   8      119.57      145.47      8.04 o
  -1   3   8      190.12      150.48      7.33 o
   0   3   8     1062.78     1065.07     24.89 o
   1   3   8      131.75      133.11      4.70 o
   2   3   8       43.54       47.79      4.10 o
   3   3   8      142.87      136.80      7.65 o
   4   3   8      193.59      233.85      9.13 o
   5   3   8      130.89      142.31     11.14 o
   6   3   8       93.99      106.48      7.99 o
   7   3   8       59.55       30.72      8.33 o
   8   3   8       82.68       73.64      9.88 o
   9   3   8       94.23       84.40     10.88 o
  10   3   8        1.64       -9.55     12.75 o
  11   3   8        7.80        2.11     14.11 o
 -14   4   8       12.54      -16.47     22.74 o
 -13   4   8        3.47       -1.64     18.80 o
 -12   4   8        1.06      -17.13     17.13 o
 -11   4   8        2.49       13.87     16.27 o
 -10   4   8      150.81      167.81     17.58 o
  -9   4   8        5.40       10.57      8.49 o
  -8   4   8      328.77      359.07     14.99 o
  -7   4   8      166.48      125.80      7.76 o
  -6   4   8     1340.04     1348.46     33.66 o
  -5   4   8      286.16      265.46      7.78 o
  -4   4   8     1191.34     1118.34     26.19 o
  -3   4   8       59.46       95.69      8.15 o
  -2   4   8     1148.10     1259.53     27.82 o
  -1   4   8      293.55      324.07      8.58 o
   0   4   8       93.37       98.58      7.56 o
   1   4   8     1134.67     1065.03     23.87 o
   2   4   8     1087.80     1029.39     22.14 o
   3   4   8      674.83      683.06     18.17 o
   4   4   8      113.05      114.19      7.40 o
   5   4   8       43.85       36.63      6.86 o
   6   4   8       20.28       33.99      7.48 o
   7   4   8       29.49       10.24      9.01 o
   8   4   8      196.95      198.73     12.74 o
   9   4   8       20.33        5.45     11.14 o
  10   4   8      191.88      180.13     16.49 o
  11   4   8       17.56       -2.67     21.09 o
 -13   5   8       10.07       14.26     20.85 o
 -12   5   8        2.14       15.57     18.82 o
 -11   5   8      145.55      107.33     18.47 o
 -10   5   8        1.58        6.86     15.42 o
  -9   5   8      182.24      186.26     17.78 o
  -8   5   8       53.63       58.11     10.36 o
  -7   5   8        0.17       14.38      8.19 o
  -6   5   8      288.45      270.27     12.02 o
  -5   5   8      149.50      171.16     11.01 o
  -4   5   8      167.37      171.23     17.78 o
  -3   5   8      994.42      988.86     24.91 o
  -2   5   8      154.89      185.02      6.32 o
  -1   5   8       78.73       57.29      4.16 o
   0   5   8      109.65      102.05      5.03 o
   1   5   8      281.97      268.14      9.56 o
   2   5   8      325.34      405.87     18.02 o
   3   5   8     1360.46     1453.08     42.08 o
   4   5   8      577.48      560.41     18.36 o
   5   5   8       69.87       95.26      8.50 o
   6   5   8       19.21       23.72      9.41 o
   7   5   8        1.38        3.86     10.06 o
   8   5   8       65.55       64.45     11.52 o
   9   5   8       90.31      102.68     14.86 o
  10   5   8       60.35       60.43     15.32 o
 -12   6   8        3.17      -19.24     30.45 o
 -11   6   8        3.89       -6.56     18.70 o
 -10   6   8        2.84        1.59     33.47 o
  -9   6   8       12.42       21.65     15.76 o
  -8   6   8       18.41       45.46     14.64 o
  -7   6   8       61.38       74.55      9.93 o
  -6   6   8       78.77       80.90      8.93 o
  -5   6   8       81.93      112.28      9.94 o
  -4   6   8      104.63      124.61      8.41 o
  -3   6   8       20.57       12.67      6.90 o
  -2   6   8       12.22        9.62      7.57 o
  -1   6   8      219.58      225.90     10.62 o
   0   6   8       74.48       57.29      8.07 o
   1   6   8      315.05      294.14     11.81 o
   2   6   8       96.19      109.93     13.94 o
   3   6   8        0.70        1.16      6.38 o
   4   6   8      218.91      178.03     10.49 o
   5   6   8       33.67       34.84     10.03 o
   6   6   8       26.88       35.40     10.77 o
   7   6   8       70.03       73.83     13.47 o
   8   6   8        7.01        8.73     13.88 o
   9   6   8        8.05       20.26     14.95 o
 -11   7   8       21.25       50.46     21.23 o
 -10   7   8        1.18       -6.11     18.89 o
  -9   7   8       27.23       61.36     18.35 o
  -8   7   8       58.65       37.61     16.33 o
  -7   7   8       12.39       10.10     15.33 o
  -6   7   8       61.28       51.99     12.12 o
  -5   7   8       80.68       71.84     11.46 o
  -4   7   8       32.68       37.53      9.58 o
  -3   7   8      230.09      270.53     12.70 o
  -2   7   8        1.11       -7.39      7.39 o
  -1   7   8       57.48       69.06      9.70 o
   0   7   8      153.39      175.64      9.88 o
   1   7   8       40.81       47.30      8.10 o
   2   7   8       16.71       22.15      7.91 o
   3   7   8      289.08      299.85     15.36 o
   4   7   8        1.97        5.97     10.71 o
   5   7   8      177.31      188.86     15.57 o
   6   7   8       19.35       42.62     13.70 o
   7   7   8       15.19       18.33     14.46 o
   8   7   8       67.08       65.19     15.57 o
 -10   8   8        5.70       -3.64     21.24 o
  -9   8   8        0.02      -17.07     19.72 o
  -8   8   8        3.01        0.61     18.21 o
  -7   8   8       11.94      -17.57     17.57 o
  -6   8   8        6.31      -13.36     14.13 o
  -5   8   8       15.83       12.66     12.87 o
  -4   8   8       10.09       15.50     12.89 o
  -3   8   8       15.81        0.79     11.08 o
  -2   8   8        3.80       10.73      9.61 o
  -1   8   8       36.71       32.79     11.22 o
   0   8   8       26.77        4.28     11.15 o
   1   8   8       36.06       23.00     11.10 o
   2   8   8        2.59       16.78     13.23 o
   3   8   8        4.49       21.40     13.44 o
   4   8   8       11.14       14.55     13.97 o
   5   8   8       19.32       20.51     14.59 o
   6   8   8       39.02       53.43     15.40 o
   7   8   8       11.32        6.13     16.40 o
  -8   9   8       49.01       72.46     22.30 o
  -7   9   8        4.14       36.33     20.90 o
  -6   9   8       75.66       80.25     16.60 o
  -5   9   8        0.39       -3.14     14.95 o
  -4   9   8        3.12        1.24     14.57 o
  -3   9   8        8.96       15.93     16.02 o
  -2   9   8       39.69       48.23     12.49 o
  -1   9   8        0.44       -8.27     14.54 o
   0   9   8      128.38      141.73     16.20 o
   1   9   8       22.22       14.98     14.91 o
   2   9   8        6.30       17.55     15.22 o
   3   9   8        1.85        6.58     15.09 o
   4   9   8        2.80       11.08     15.89 o
   5   9   8       15.40       21.10     16.69 o
  -4  10   8       11.83        5.13     20.97 o
  -3  10   8        2.79       -1.71     16.36 o
  -2  10   8        1.70        0.34     14.04 o
  -1  10   8        5.61       23.89     16.78 o
   0  10   8        1.38      -10.64     16.49 o
   1  10   8        1.13       -6.47     21.96 o
 -15   1   9        4.00        3.52     21.86 o
 -14   1   9       11.25       16.45     19.36 o
 -13   1   9       15.87       49.28     14.66 o
 -12   1   9        0.56        5.55     10.36 o
 -11   1   9       24.59       35.01      9.84 o
 -10   1   9      182.54      197.45     11.93 o
  -9   1   9      554.45      524.18     17.48 o
  -8   1   9      392.90      403.17     11.26 o
  -7   1   9     1139.91     1196.14     26.78 o
  -6   1   9       23.96       47.94      3.07 o
  -5   1   9       10.03       24.02      2.58 o
  -4   1   9     3196.26     3050.46     79.79 o
  -3   1   9        3.04       33.93      3.89 o
  -2   1   9     6654.64     6506.94    171.50 o
  -1   1   9     3581.96     3456.73     91.36 o
   0   1   9      457.91      526.60     14.54 o
   1   1   9     1268.01     1316.20     34.60 o
   2   1   9     2477.33     2431.88     53.15 o
   3   1   9       76.99       81.27      4.81 o
   4   1   9     2501.01     2278.98     52.70 o
   5   1   9     1176.63     1033.72     26.10 o
   6   1   9      276.64      328.50     13.40 o
   7   1   9      850.00      879.11     29.11 o
   8   1   9       83.15      129.47     10.17 o
   9   1   9        1.19       11.43      9.71 o
  10   1   9      376.69      364.53     17.75 o
  11   1   9       15.60        7.91     12.17 o
  12   1   9       37.95       22.44     19.84 o
 -15   2   9        2.45        4.39     20.82 o
 -14   2   9        1.32       -8.09     19.08 o
 -13   2   9        1.21       -1.35     20.59 o
 -12   2   9        6.24       16.38     13.11 o
 -11   2   9        1.27        0.22     11.58 o
 -10   2   9      357.18      276.85     16.42 o
  -9   2   9       32.71       19.98      7.76 o
  -8   2   9      137.14      157.48      6.76 o
  -7   2   9      451.84      492.53     12.81 o
  -6   2   9       40.30       62.83      5.48 o
  -5   2   9        3.24       37.41      3.97 o
  -4   2   9      356.19      303.11      8.85 o
  -3   2   9      192.66      178.16      6.26 o
  -2   2   9      179.64      175.09      6.96 o
  -1   2   9      326.34      278.16     10.32 o
   0   2   9      392.46      489.59     12.88 o
   1   2   9       39.93       61.40      3.36 o
   2   2   9       13.50       22.32      2.90 o
   3   2   9      825.54      790.35     20.14 o
   4   2   9        6.32        1.29      3.83 o
   5   2   9      425.57      379.77     17.38 o
   6   2   9        0.37        6.58      6.24 o
   7   2   9      120.51       98.86      9.17 o
   8   2   9       46.70       49.86      9.36 o
   9   2   9        4.01        8.97     10.05 o
  10   2   9       35.42       28.54     11.40 o
  11   2   9       63.80       83.61     19.09 o
 -14   3   9        0.37       22.03     19.59 o
 -13   3   9        5.14       19.20     17.62 o
 -12   3   9       13.02       -2.61     17.26 o
 -11   3   9       93.79       71.16     15.07 o
 -10   3   9      106.51      120.03     12.73 o
  -9   3   9       11.16        1.54      9.94 o
  -8   3   9      138.18       94.98      6.89 o
  -7   3   9     1316.65     1300.99     32.65 o
  -6   3   9      121.36      135.55      5.40 o
  -5   3   9     1778.87     1641.53     38.32 o
  -4   3   9      786.18      740.64     16.92 o
  -3   3   9      128.97      151.77      8.97 o
  -2   3   9      381.05      416.59     12.01 o
  -1   3   9      516.49      494.89     14.03 o
   0   3   9       44.14       60.78      4.39 o
   1   3   9     1313.97     1304.46     28.71 o
   2   3   9     1035.09     1027.46     24.25 o
   3   3   9      297.91      258.87      7.95 o
   4   3   9      301.25      275.95      9.57 o
   5   3   9      331.65      288.97     12.15 o
   6   3   9       14.89        8.85      7.70 o
   7   3   9      829.45      823.38     31.03 o
   8   3   9      152.68      158.27     11.66 o
   9   3   9      280.42      257.75     14.69 o
  10   3   9        9.14       15.11     13.53 o
  11   3   9        3.54        0.74     14.73 o
 -14   4   9        6.54      -20.65     20.65 o
 -13   4   9        4.75      -10.78     19.03 o
 -12   4   9       32.91       20.21     16.89 o
 -11   4   9       24.35       14.86     15.27 o
 -10   4   9        0.23       -7.38     13.52 o
  -9   4   9        1.50       23.07     10.35 o
  -8   4   9       41.76       50.16      8.23 o
  -7   4   9       32.32       27.06      6.44 o
  -6   4   9       29.58       34.13      4.85 o
  -5   4   9      131.81      129.18      6.21 o
  -4   4   9        1.28        7.67      3.76 o
  -3   4   9      671.92      652.33     15.21 o
  -2   4   9      178.17      214.59     11.72 o
  -1   4   9       13.02       10.49      2.91 o
   0   4   9      714.57      685.15     15.88 o
   1   4   9       50.51       44.76      3.70 o
   2   4   9      886.62      844.30     20.30 o
   3   4   9        4.91       12.23      4.74 o
   4   4   9        4.60       14.11      6.46 o
   5   4   9      165.67      166.33     10.27 o
   6   4   9      123.20      155.17     10.62 o
   7   4   9        7.80       27.84      9.60 o
   8   4   9       29.93       33.98     10.65 o
   9   4   9        0.93       -4.55     11.30 o
  10   4   9       10.13       39.29     14.25 o
 -13   5   9        0.14       35.74     20.42 o
 -12   5   9        0.04      -18.29     18.29 o
 -11   5   9       42.25       23.90     17.04 o
 -10   5   9       69.45       76.18     16.19 o
  -9   5   9       12.38       27.51     14.22 o
  -8   5   9        1.55       14.97     15.69 o
  -7   5   9       56.93       85.00      8.94 o
  -6   5   9       27.96       33.64      6.95 o
  -5   5   9      273.73      284.16     10.32 o
  -4   5   9      416.97      393.86     13.48 o
  -3   5   9        1.91        2.93      7.79 o
  -2   5   9      513.79      550.44     25.41 o
  -1   5   9      914.98      884.64     22.78 o
   0   5   9        2.36       -4.61      4.61 o
   1   5   9      463.41      485.42     14.80 o
   2   5   9      315.65      309.55     11.13 o
   3   5   9       49.46       73.56      7.12 o
   4   5   9      189.10      190.79     11.17 o
   5   5   9       55.87       58.52      9.45 o
   6   5   9        3.52        6.93      9.84 o
   7   5   9      151.65      136.68     11.96 o
   8   5   9       23.90       41.12     11.66 o
   9   5   9       27.96       27.34     14.21 o
  10   5   9        2.08       -5.45     15.11 o
 -12   6   9        4.12      -18.30     20.06 o
 -11   6   9       50.95       80.31     20.04 o
 -10   6   9        0.50        4.95     17.14 o
  -9   6   9       31.91       29.32     15.50 o
  -8   6   9        2.62       15.06     14.38 o
  -7   6   9       82.15       78.94     16.71 o
  -6   6   9      160.38      166.62     12.99 o
  -5   6   9       48.54       50.75      8.66 o
  -4   6   9       71.89       90.27     11.02 o
  -3   6   9        4.16       -0.38      7.08 o
  -2   6   9       21.92       19.12      6.07 o
  -1   6   9      266.90      226.91      9.94 o
   0   6   9      192.02      211.47      9.65 o
   1   6   9       56.94       43.50      7.18 o
   2   6   9      430.41      465.08     18.09 o
   3   6   9        2.78        1.76      8.08 o
   4   6   9       28.66       34.58      9.77 o
   5   6   9       58.99       72.02     10.63 o
   6   6   9       19.20       37.33     11.12 o
   7   6   9        1.66       -1.72     13.10 o
   8   6   9       19.54       20.81     14.24 o
   9   6   9        1.70       15.54     15.50 o
 -11   7   9        3.43       14.73     20.87 o
 -10   7   9        0.27        5.44     18.87 o
  -9   7   9       16.24       17.64     17.78 o
  -8   7   9       85.45       87.74     17.30 o
  -7   7   9        0.11        2.11     15.09 o
  -6   7   9       18.45       18.74     12.17 o
  -5   7   9        2.98        1.57     12.86 o
  -4   7   9       54.51       25.67     16.26 o
  -3   7   9        0.64       -9.12      9.56 o
  -2   7   9       93.88      106.88      9.34 o
  -1   7   9       16.12       19.07      9.02 o
   0   7   9       60.16       62.45      9.11 o
   1   7   9      132.52      153.14     10.58 o
   2   7   9        1.64        6.54      9.02 o
   3   7   9       14.83       10.82     10.68 o
   4   7   9       37.24       35.45     14.48 o
   5   7   9       16.70       41.82     13.36 o
   6   7   9       12.75       25.52     13.99 o
   7   7   9        0.30       17.77     14.69 o
   8   7   9        0.07       10.70     19.01 o
  -9   8   9       23.76       25.83     20.35 o
  -8   8   9        0.95      -13.07     18.55 o
  -7   8   9        0.51       12.66     17.74 o
  -6   8   9        5.90        3.56     13.58 o
  -5   8   9       50.90       45.74     13.39 o
  -4   8   9        0.30       -9.17     12.69 o
  -3   8   9      107.74      123.35     20.27 o
  -2   8   9      127.24      109.02     10.73 o
  -1   8   9       63.00       82.25     13.34 o
   0   8   9       52.22       77.29     10.77 o
   1   8   9        8.67       20.16     13.36 o
   2   8   9        2.40       24.01     13.59 o
   3   8   9       74.24       90.31     22.26 o
   4   8   9        6.13       -7.37     14.21 o
   5   8   9       75.70       92.30     15.95 o
   6   8   9        0.66        5.80     15.63 o
  -7   9   9        0.37       -2.90     20.59 o
  -6   9   9       10.34       25.17     21.68 o
  -5   9   9        3.15        1.29     14.98 o
  -4   9   9        0.20      -14.74     14.74 o
  -3   9   9        0.09        4.62     14.22 o
  -2   9   9        0.35        9.26     12.32 o
  -1   9   9        9.79       17.23     14.91 o
   0   9   9        2.67       15.76     19.44 o
   1   9   9        4.95        1.28     15.18 o
   2   9   9        2.25       14.33     15.70 o
   3   9   9        1.81        5.70     15.78 o
   4   9   9        2.23       12.23     22.64 o
 -15   0  10        6.35       11.72     29.82 o
 -14   0  10       10.45        6.84     26.86 o
 -13   0  10       22.11       87.47     24.77 o
 -12   0  10        6.59       18.41     14.80 o
 -11   0  10        0.30       -8.79     13.31 o
 -10   0  10      419.57      427.66     27.58 o
  -9   0  10        5.37       -8.02      8.62 o
  -8   0  10      685.66      721.19     26.82 o
  -7   0  10       29.54       32.97      4.84 o
  -6   0  10      498.90      516.56     17.33 o
  -5   0  10     1045.47     1014.55     29.44 o
  -4   0  10     2439.44     2269.90     92.39 o
  -3   0  10      220.09      227.91     21.98 o
  -2   0  10     2175.69     1884.96    137.13 o
  -1   0  10       92.43       39.79     12.18 o
   0   0  10      419.20      324.17     18.47 o
   1   0  10      941.31      983.15     40.25 o
   2   0  10     4895.02     4631.20    143.18 o
   3   0  10        8.70       23.13      5.70 o
   4   0  10     1917.90     1660.84     58.36 o
   5   0  10        7.38        1.99      7.28 o
   6   0  10     1064.74     1117.40     46.50 o
   7   0  10      738.71      886.79     37.99 o
   8   0  10      145.06      262.48     19.32 o
   9   0  10      413.36      319.81     22.54 o
  10   0  10      258.21      271.72     22.15 o
  11   0  10       25.56       17.87     33.44 o
 -15   1  10        0.68       -5.00     21.08 o
 -14   1  10        2.22      -16.35     19.29 o
 -13   1  10        3.43       -4.25     13.92 o
 -12   1  10       39.20       29.18     11.02 o
 -11   1  10       16.45        9.45      9.88 o
 -10   1  10       39.32       34.20      9.15 o
  -9   1  10      376.22      387.11     14.12 o
  -8   1  10       62.23       67.86      6.28 o
  -7   1  10       37.95       48.81      3.85 o
  -6   1  10        2.69        5.87      2.89 o
  -5   1  10      999.88      981.87     26.28 o
  -4   1  10        2.05       15.65      2.86 o
  -3   1  10      464.35      400.70     12.78 o
  -2   1  10      120.81      162.13     12.23 o
  -1   1  10      253.25      282.37     11.99 o
   0   1  10       67.28       68.39      3.57 o
   1   1  10      191.29      188.09      7.62 o
   2   1  10        2.99       -0.75      2.69 o
   3   1  10      310.60      305.06      8.11 o
   4   1  10        7.66       16.09      4.11 o
   5   1  10       21.20       39.52      5.96 o
   6   1  10        0.26       10.52      8.18 o
   7   1  10       85.79       85.10      8.93 o
   8   1  10      116.72      117.30     10.40 o
   9   1  10       49.16       35.48     10.45 o
  10   1  10       29.58       30.73     11.59 o
  11   1  10        5.81        8.98     14.65 o
 -14   2  10        0.64       12.87     19.71 o
 -13   2  10       11.71       15.17     16.39 o
 -12   2  10        0.46       14.97     18.42 o
 -11   2  10        4.27       -7.99     11.39 o
 -10   2  10      326.98      327.48     18.74 o
  -9   2  10       36.66       36.92      8.02 o
  -8   2  10      367.86      427.07     14.59 o
  -7   2  10     1574.20     1581.15     37.09 o
  -6   2  10       58.69       85.05      4.06 o
  -5   2  10      268.41      307.16      9.89 o
  -4   2  10     1082.00     1037.93     27.87 o
  -3   2  10       99.91      124.27      5.70 o
  -2   2  10      867.42      803.92     23.77 o
  -1   2  10     1976.35     1699.52     44.91 o
   0   2  10       49.43       35.00      4.96 o
   1   2  10     3579.97     3615.99     93.78 o
   2   2  10      615.63      614.90     14.31 o
   3   2  10       29.91       44.34      4.07 o
   4   2  10      952.23      846.36     25.06 o
   5   2  10      275.38      247.96     10.56 o
   6   2  10       49.33       71.28      7.20 o
   7   2  10      197.00      238.22     12.55 o
   8   2  10       44.29       51.59      9.84 o
   9   2  10       12.27        2.75     10.54 o
  10   2  10       75.95       84.92     12.38 o
  11   2  10        1.98       18.91     14.78 o
 -14   3  10       12.27       -3.52     19.69 o
 -13   3  10        1.31        3.55     17.24 o
 -12   3  10        1.41        4.76     15.73 o
 -11   3  10       23.71       19.05     14.04 o
 -10   3  10       12.02        7.86     11.76 o
  -9   3  10       37.58       63.45      8.92 o
  -8   3  10        1.63       12.62      7.28 o
  -7   3  10        6.53       18.24      5.47 o
  -6   3  10       63.29       53.83      4.03 o
  -5   3  10      606.92      596.71     19.41 o
  -4   3  10       65.27       66.14      6.82 o
  -3   3  10      660.96      700.59     18.14 o
  -2   3  10      346.13      307.12      9.71 o
  -1   3  10       11.22       15.14      3.72 o
   0   3  10        5.99       11.26      3.87 o
   1   3  10      577.31      622.45     15.31 o
   2   3  10      283.08      259.90      8.26 o
   3   3  10        6.34        8.08      4.54 o
   4   3  10        0.93        4.03      5.07 o
   5   3  10      127.50      115.40      8.69 o
   6   3  10        1.58        0.24      7.96 o
   7   3  10        0.02        3.99      8.99 o
   8   3  10       10.66        5.35     10.33 o
   9   3  10      108.77      118.74     12.30 o
  10   3  10       21.09       12.75     16.01 o
 -14   4  10        1.14        3.94     20.61 o
 -13   4  10       19.00        8.04     18.91 o
 -12   4  10        1.50       11.85     17.12 o
 -11   4  10       36.17       17.89     15.11 o
 -10   4  10        2.92        6.62     13.82 o
  -9   4  10       43.62       48.15      9.94 o
  -8   4  10       40.18       40.61     10.60 o
  -7   4  10      443.98      483.04     18.32 o
  -6   4  10       13.09       10.41      5.01 o
  -5   4  10      712.61      672.24     16.80 o
  -4   4  10        9.82        7.69      2.50 o
  -3   4  10        6.21       -2.75      3.28 o
  -2   4  10       66.29       72.68      6.02 o
  -1   4  10     1827.69     1828.49     48.03 o
   0   4  10       23.00       29.20      3.88 o
   1   4  10      610.96      625.73     15.59 o
   2   4  10       65.96       88.71      5.47 o
   3   4  10      129.91      140.36      9.87 o
   4   4  10      400.79      424.64     18.25 o
   5   4  10      354.35      366.26     16.46 o
   6   4  10      158.21      171.47     16.25 o
   7   4  10      456.47      475.43     21.57 o
   8   4  10       29.09       30.21     11.03 o
   9   4  10       19.65        9.71     11.96 o
  10   4  10       13.70       20.70     14.58 o
 -13   5  10       12.31       16.34     19.75 o
 -12   5  10       21.49       18.54     18.52 o
 -11   5  10        0.55       14.75     16.63 o
 -10   5  10        3.63        9.44     14.99 o
  -9   5  10       44.49       24.48     14.03 o
  -8   5  10      412.70      420.51     24.51 o
  -7   5  10        0.66       16.74      7.81 o
  -6   5  10      280.72      286.96     14.51 o
  -5   5  10      341.54      364.74     13.16 o
  -4   5  10      112.65      113.30     10.04 o
  -3   5  10       15.18       14.21      5.04 o
  -2   5  10      706.01      678.93     19.34 o
  -1   5  10        5.03        4.21      4.28 o
   0   5  10      498.04      503.49     16.42 o
   1   5  10       58.44       49.23      5.81 o
   2   5  10       12.17       15.35      6.95 o
   3   5  10      128.94      160.32      9.35 o
   4   5  10       85.93       98.75      9.58 o
   5   5  10       15.91       13.76      9.40 o
   6   5  10      280.22      310.58     17.54 o
   7   5  10        0.61      -10.83     10.83 o
   8   5  10       42.35       48.77     12.05 o
   9   5  10       22.07       36.21     14.77 o
 -12   6  10        6.18        7.84     38.31 o
 -11   6  10        0.17       13.16     18.46 o
 -10   6  10       39.42       33.29     17.21 o
  -9   6  10       84.84       84.84     16.80 o
  -8   6  10        0.77        2.44     14.10 o
  -7   6  10       24.52       28.31     13.57 o
  -6   6  10       21.32       16.48     10.33 o
  -5   6  10       37.54       32.62      7.97 o
  -4   6  10       82.80       83.53      8.33 o
  -3   6  10       10.32        4.51      7.53 o
  -2   6  10      112.69      104.25      8.48 o
  -1   6  10        1.88       -6.11      7.52 o
   0   6  10        0.47       -1.69      7.66 o
   1   6  10      152.21      166.67     10.07 o
   2   6  10      289.69      294.31     13.11 o
   3   6  10        0.23        8.77      9.53 o
   4   6  10      193.88      179.05     12.41 o
   5   6  10       12.43        4.21     10.68 o
   6   6  10        2.78       14.63     11.32 o
   7   6  10        5.77       -3.83     13.52 o
   8   6  10       22.12        5.78     19.01 o
 -11   7  10       14.84       22.47     34.02 o
 -10   7  10        0.78       -8.50     19.07 o
  -9   7  10        2.14        6.27     17.44 o
  -8   7  10       64.63       86.44     17.92 o
  -7   7  10       12.22        5.78     27.93 o
  -6   7  10       44.70       49.95     12.42 o
  -5   7  10       49.57       63.03     11.98 o
  -4   7  10       12.31       -8.23     10.02 o
  -3   7  10       48.50       41.12      9.26 o
  -2   7  10      238.50      237.40     12.32 o
  -1   7  10        2.61       -7.36      9.11 o
   0   7  10      113.27      141.05     10.56 o
   1   7  10       94.79      120.16     10.35 o
   2   7  10       42.75       55.52     10.84 o
   3   7  10        6.66        3.32     10.94 o
   4   7  10        0.93       -4.66     11.55 o
   5   7  10        1.07       34.52     13.59 o
   6   7  10       13.30       20.39     14.41 o
   7   7  10       10.36       14.38     15.23 o
  -9   8  10        1.11       -1.97     20.38 o
  -8   8  10       18.61       37.03     19.12 o
  -7   8  10        7.98        7.79     17.79 o
  -6   8  10        1.57       11.70     13.78 o
  -5   8  10        1.40      -13.19     13.19 o
  -4   8  10       16.27        5.38     11.65 o
  -3   8  10        0.01       -2.53     11.29 o
  -2   8  10       25.00       25.34     11.34 o
  -1   8  10        7.11       16.52     11.82 o
   0   8  10        0.72       -5.78     10.48 o
   1   8  10        2.07        7.33     13.48 o
   2   8  10       64.34       66.83     14.49 o
   3   8  10        2.06       -8.23     14.01 o
   4   8  10        5.31       10.89     14.63 o
   5   8  10        0.05       -5.89     15.38 o
  -6   9  10        5.73       -5.18     15.90 o
  -5   9  10       62.93       80.53     16.14 o
  -4   9  10        0.96      -14.58     14.58 o
  -3   9  10       40.78       54.05     15.03 o
  -2   9  10        1.40       30.91     14.64 o
  -1   9  10        9.96       11.73     12.61 o
   0   9  10        0.64       11.35     15.35 o
   1   9  10       41.32       30.81     15.91 o
   2   9  10        4.92       24.17     15.96 o
   3   9  10       61.53       42.81     35.73 o
 -14   1  11        0.29      -24.86     31.90 o
 -13   1  11        6.44        8.70     16.89 o
 -12   1  11       42.86       83.30     13.47 o
 -11   1  11       47.88       19.53      9.96 o
 -10   1  11      117.88      144.46     10.77 o
  -9   1  11       31.07       43.78      6.87 o
  -8   1  11        0.87       -3.54      5.13 o
  -7   1  11       20.33       30.08      4.03 o
  -6   1  11      196.13      190.91      7.92 o
  -5   1  11      640.93      646.55     17.92 o
  -4   1  11     1421.12     1349.14     47.97 o
  -3   1  11        8.06       10.94      5.74 o
  -2   1  11      102.15       65.04      6.33 o
  -1   1  11     2175.43     1904.53     66.57 o
   0   1  11     1675.75     1353.61     47.77 o
   1   1  11     1752.69     1704.03     45.04 o
   2   1  11      944.01      908.26     24.64 o
   3   1  11       49.01       56.66      6.06 o
   4   1  11      380.55      350.79     11.33 o
   5   1  11      467.98      424.57     15.84 o
   6   1  11        7.54       11.26      6.80 o
   7   1  11      145.44      162.38     10.79 o
   8   1  11       78.86       88.56     10.46 o
   9   1  11       28.24       25.78     10.88 o
  10   1  11        1.84        1.45     11.85 o
 -14   2  11        0.05      -19.28     19.28 o
 -13   2  11       13.01        2.21     18.79 o
 -12   2  11        0.18        2.27     15.33 o
 -11   2  11       74.14       68.36     12.60 o
 -10   2  11       28.04       35.54     10.92 o
  -9   2  11       12.76        9.24      8.01 o
  -8   2  11       30.99       41.51      6.10 o
  -7   2  11      135.67      148.37      9.78 o
  -6   2  11      268.38      261.07     10.56 o
  -5   2  11      782.10      689.71     19.17 o
  -4   2  11       98.99      132.34      7.14 o
  -3   2  11       59.28       62.08      4.68 o
  -2   2  11       33.88       55.17      4.68 o
  -1   2  11      143.32      126.08      5.28 o
   0   2  11     1431.81     1475.87     36.65 o
   1   2  11      106.31      133.91      5.42 o
   2   2  11      413.50      388.97     13.04 o
   3   2  11       84.30       86.03      4.60 o
   4   2  11        0.80        4.20      4.89 o
   5   2  11       56.30       80.41      7.14 o
   6   2  11       49.38       50.08      8.29 o
   7   2  11      167.30      188.32     11.72 o
   8   2  11      224.62      204.75     12.95 o
   9   2  11        0.36       -3.74     11.02 o
  10   2  11       45.94       45.71     12.34 o
 -14   3  11        6.17       23.52     19.37 o
 -13   3  11       20.69       14.07     17.26 o
 -12   3  11        0.59        8.74     15.67 o
 -11   3  11        0.42       10.35     17.72 o
 -10   3  11       31.51       28.17     12.85 o
  -9   3  11       88.41      131.62     10.92 o
  -8   3  11      273.45      268.18     11.87 o
  -7   3  11       22.96       40.98      5.13 o
  -6   3  11       36.70       14.18      4.13 o
  -5   3  11        2.48        4.46      5.04 o
  -4   3  11      281.97      330.67     10.98 o
  -3   3  11     1327.38     1292.20     32.05 o
  -2   3  11     1321.90     1156.97     28.80 o
  -1   3  11     1231.74     1067.62     28.57 o
   0   3  11       82.14      102.00      5.97 o
   1   3  11      232.18      294.46     10.99 o
   2   3  11     1417.70     1437.41     40.67 o
   3   3  11        3.23       15.61      4.80 o
   4   3  11      515.15      498.44     19.96 o
   5   3  11      272.13      271.66     15.45 o
   6   3  11      107.66      120.93      9.89 o
   7   3  11       36.77       32.16      9.59 o
   8   3  11       14.11       10.82     11.86 o
   9   3  11       31.25       11.09     13.00 o
  10   3  11       32.62       35.61     14.49 o
 -13   4  11        2.32        6.56     18.68 o
 -12   4  11        4.93       10.22     16.79 o
 -11   4  11       19.04       11.06     15.17 o
 -10   4  11       92.99       72.48     14.77 o
  -9   4  11       39.78       64.18     12.90 o
  -8   4  11       84.76      105.54      9.54 o
  -7   4  11        3.66       10.59      6.25 o
  -6   4  11      107.39      127.24      7.22 o
  -5   4  11      255.21      258.34      9.89 o
  -4   4  11        1.13       -0.10      5.95 o
  -3   4  11      247.42      234.06     10.18 o
  -2   4  11      166.67      134.13      7.71 o
  -1   4  11       17.21       15.15      5.85 o
   0   4  11       83.19      112.49      7.27 o
   1   4  11       72.37      101.13      5.33 o
   2   4  11       11.37       22.89      5.31 o
   3   4  11      346.70      357.85     15.85 o
   4   4  11      200.19      203.16     11.11 o
   5   4  11       92.20      104.74      9.77 o
   6   4  11       38.05       39.22      9.62 o
   7   4  11        5.98        9.13     10.23 o
   8   4  11        0.39       -7.60     11.20 o
   9   4  11       11.18       25.85     12.38 o
 -12   5  11        2.19        0.04     18.34 o
 -11   5  11       16.84        4.46     18.18 o
 -10   5  11        0.34       15.44     15.05 o
  -9   5  11       79.25       92.28     24.94 o
  -8   5  11       22.68       16.93     24.28 o
  -7   5  11       81.38      113.09     10.72 o
  -6   5  11       13.96       16.39      7.94 o
  -5   5  11       28.75       20.73      5.40 o
  -4   5  11       81.31       85.11      5.84 o
  -3   5  11      205.95      210.49      8.67 o
  -2   5  11       71.53       82.77      5.62 o
  -1   5  11       71.15       68.49      5.42 o
   0   5  11       25.30       15.73      5.20 o
   1   5  11        2.34        7.33      5.58 o
   2   5  11      136.16      139.84      8.78 o
   3   5  11        1.18        3.86      8.47 o
   4   5  11       91.68       93.09      9.89 o
   5   5  11       64.97       62.46     10.18 o
   6   5  11        7.61        9.06     10.52 o
   7   5  11       16.14       15.61     11.81 o
   8   5  11        4.58       16.09     14.04 o
 -11   6  11        1.18        6.10     17.91 o
 -10   6  11       42.75       43.65     17.28 o
  -9   6  11       15.32       41.49     15.78 o
  -8   6  11       88.76      109.07     16.28 o
  -7   6  11        0.96       11.71     15.92 o
  -6   6  11       36.40       43.72     10.57 o
  -5   6  11      101.23      109.01     10.91 o
  -4   6  11       60.29       55.56      8.05 o
  -3   6  11      299.30      312.83     20.41 o
  -2   6  11      289.25      293.32     13.19 o
  -1   6  11      234.11      262.36     12.07 o
   0   6  11      182.84      213.96     13.75 o
   1   6  11       16.32        7.69      8.19 o
   2   6  11        0.36        2.46      8.43 o
   3   6  11      298.56      354.68     17.49 o
   4   6  11      144.54      155.27     12.31 o
   5   6  11       66.11       74.33     11.70 o
   6   6  11       87.15      100.73     12.67 o
   7   6  11        6.54        7.12     13.84 o
 -10   7  11        7.18       13.03     31.06 o
  -9   7  11       17.36       38.80     23.55 o
  -8   7  11        2.68       12.30     16.67 o
  -7   7  11        4.04       22.41     15.30 o
  -6   7  11       16.00       20.51     11.98 o
  -5   7  11       29.89       30.80     11.63 o
  -4   7  11       38.25       39.44     10.30 o
  -3   7  11       15.42       21.49      9.78 o
  -2   7  11       12.21        6.93      8.93 o
  -1   7  11       20.50       19.10      7.96 o
   0   7  11       55.94       45.29      9.56 o
   1   7  11      244.32      264.38     13.26 o
   2   7  11       30.94       40.15     11.31 o
   3   7  11       87.90       73.23     11.87 o
   4   7  11       19.14        1.55     11.83 o
   5   7  11       16.24       20.53     13.87 o
   6   7  11        0.97        0.21     14.86 o
  -8   8  11       29.69       29.48     19.46 o
  -7   8  11       16.48       25.09     31.67 o
  -6   8  11       62.62       81.11     14.63 o
  -5   8  11       31.26       23.71     12.35 o
  -4   8  11        0.76        4.97     11.76 o
  -3   8  11        5.49        6.14     15.36 o
  -2   8  11       15.05       10.93     11.52 o
  -1   8  11       31.77       22.22     10.05 o
   0   8  11       38.97       42.29     12.29 o
   1   8  11       21.61       42.28     12.55 o
   2   8  11        3.61       21.49     14.15 o
   3   8  11       12.85       32.79     14.75 o
   4   8  11        0.87        7.43     15.15 o
  -5   9  11        0.54       13.66     15.69 o
  -4   9  11        5.53       -3.58     15.33 o
  -3   9  11        0.76        1.80     14.89 o
  -2   9  11        0.01        1.84     14.74 o
  -1   9  11        0.23       13.11     12.55 o
   0   9  11        0.02       19.22     15.74 o
   1   9  11        0.02       -1.50     16.08 o
 -14   0  12        0.72      -16.82     25.35 o
 -13   0  12       33.74       58.30     23.96 o
 -12   0  12       54.64       64.47     16.77 o
 -11   0  12       16.37       21.69     14.62 o
 -10   0  12        2.65        2.01     12.31 o
  -9   0  12      155.98      209.47     20.45 o
  -8   0  12        2.21       11.15      6.38 o
  -7   0  12     1288.75     1308.91     46.22 o
  -6   0  12      619.44      607.77     32.90 o
  -5   0  12      392.29      364.28     27.55 o
  -4   0  12      330.49      364.68     21.04 o
  -3   0  12      934.31      986.10     74.60 o
  -2   0  12       24.13       15.66     14.73 o
  -1   0  12     7961.95     7141.41    512.37 o
   0   0  12        6.50        5.44      7.08 o
   1   0  12     1095.24     1020.06     51.79 o
   2   0  12      339.75      314.07     15.34 o
   3   0  12       17.66       25.51      6.45 o
   4   0  12      395.36      415.13     20.37 o
   5   0  12      633.61      687.63     42.49 o
   6   0  12       76.78       94.92     12.79 o
   7   0  12      683.43      571.43     33.37 o
   8   0  12      346.86      339.21     23.13 o
   9   0  12      103.46       96.34     16.82 o
  10   0  12        3.53       15.49     17.10 o
 -14   1  12        1.43       10.95     20.48 o
 -13   1  12        2.25        3.65     16.05 o
 -12   1  12       36.31       20.86     14.31 o
 -11   1  12        0.92       -4.68     11.04 o
 -10   1  12        2.90        6.29     10.12 o
  -9   1  12       45.33       46.70      6.97 o
  -8   1  12       18.00       17.95      5.09 o
  -7   1  12       66.09       64.68      5.87 o
  -6   1  12       48.83       35.78      4.80 o
  -5   1  12       45.15       50.51      6.18 o
  -4   1  12        9.13       23.53      7.11 o
  -3   1  12      290.72      308.36     14.87 o
  -2   1  12      109.11       88.53      9.24 o
  -1   1  12       72.88       58.36      5.96 o
   0   1  12      717.77      719.56     26.72 o
   1   1  12      390.42      365.14     12.14 o
   2   1  12        0.03        1.67      5.46 o
   3   1  12        1.76        2.53      3.98 o
   4   1  12       50.88       66.27      5.60 o
   5   1  12        6.30        4.47      6.56 o
   6   1  12       34.58       40.79      8.72 o
   7   1  12      157.30      141.93     10.70 o
   8   1  12       38.40       33.12     10.18 o
   9   1  12       33.51       16.27     11.31 o
  10   1  12        0.07      -12.18     12.18 o
 -14   2  12        0.58       19.67     19.08 o
 -13   2  12       17.28       21.72     17.33 o
 -12   2  12        5.09       22.00     15.25 o
 -11   2  12        6.45       12.83     13.46 o
 -10   2  12      154.25      154.27     14.84 o
  -9   2  12       15.95       26.68      7.94 o
  -8   2  12       87.93       75.94      5.95 o
  -7   2  12      104.48      123.26      6.80 o
  -6   2  12      377.44      389.29     14.41 o
  -5   2  12        6.29       20.24      4.67 o
  -4   2  12      715.44      711.22     26.17 o
  -3   2  12       91.76      136.04      7.28 o
  -2   2  12      385.06      358.10     14.58 o
  -1   2  12     1574.86     1376.19     43.05 o
   0   2  12      125.12       88.49      4.94 o
   1   2  12      135.94      194.69      7.65 o
   2   2  12     1033.50     1018.06     29.64 o
   3   2  12       72.90       80.61      6.45 o
   4   2  12      354.79      369.96     12.20 o
   5   2  12      289.93      316.92     13.64 o
   6   2  12        3.04        0.70      8.28 o
   7   2  12      172.05      179.49     11.86 o
   8   2  12      129.51      114.05     11.61 o
   9   2  12        5.60        0.93     11.44 o
 -13   3  12       10.99        3.90     17.84 o
 -12   3  12        0.08      -16.02     16.02 o
 -11   3  12        1.63      -13.45     13.45 o
 -10   3  12       21.12        3.13     12.24 o
  -9   3  12        8.90       21.07      9.21 o
  -8   3  12       91.66       97.99      7.25 o
  -7   3  12      108.98       92.23      8.08 o
  -6   3  12      278.55      305.23     14.51 o
  -5   3  12      109.23      106.67      6.80 o
  -4   3  12       49.75       56.01      4.93 o
  -3   3  12       81.39       77.79      5.07 o
  -2   3  12      321.99      293.78     12.01 o
  -1   3  12        0.55       13.04      5.43 o
   0   3  12       73.62       86.45      5.66 o
   1   3  12        2.51        7.44      5.97 o
   2   3  12       98.51       91.54      8.85 o
   3   3  12       10.43       -0.09      5.12 o
   4   3  12      158.90      186.13     10.33 o
   5   3  12       42.40       27.18      9.90 o
   6   3  12      165.22      170.01     11.28 o
   7   3  12        0.49       -9.73      9.73 o
   8   3  12       17.19       21.21     10.93 o
   9   3  12        0.15      -11.77     11.91 o
 -13   4  12        0.15      -18.37     18.49 o
 -12   4  12        2.06        2.68     16.79 o
 -11   4  12        0.64       -6.15     14.98 o
 -10   4  12       97.19      116.23     15.23 o
  -9   4  12        1.76       13.23     12.01 o
  -8   4  12       65.12       58.90     11.04 o
  -7   4  12       15.17       16.07      9.44 o
  -6   4  12       79.23       85.18     10.17 o
  -5   4  12       30.09       16.02      6.50 o
  -4   4  12     1264.57     1368.35     43.10 o
  -3   4  12      166.80      174.24      8.64 o
  -2   4  12      499.99      463.32     18.72 o
  -1   4  12      206.96      173.37     10.08 o
   0   4  12      217.09      183.16      9.52 o
   1   4  12       96.79      117.44      8.78 o
   2   4  12      484.77      499.78     19.86 o
   3   4  12        0.28        3.78      7.48 o
   4   4  12      321.19      332.15     15.97 o
   5   4  12       18.84       13.68     10.67 o
   6   4  12        7.75       17.51     11.98 o
   7   4  12        1.35       -0.35     10.63 o
   8   4  12      292.86      259.41     15.63 o
 -12   5  12        7.85       -5.27     18.41 o
 -11   5  12       39.87       40.66     17.19 o
 -10   5  12       11.29       -0.87     14.93 o
  -9   5  12       48.68       60.83     19.64 o
  -8   5  12       30.08       29.81     22.25 o
  -7   5  12       14.71       22.67      8.96 o
  -6   5  12       11.97       12.64     16.61 o
  -5   5  12       70.76       98.18      7.33 o
  -4   5  12      121.80       93.13      9.90 o
  -3   5  12      133.91      132.16     10.12 o
  -2   5  12       58.14       50.47      8.73 o
  -1   5  12        0.17       -2.12      8.16 o
   0   5  12        8.48       19.28      8.42 o
   1   5  12      348.84      397.65     15.59 o
   2   5  12        1.01        3.97      7.42 o
   3   5  12      298.09      310.05     14.92 o
   4   5  12       15.71       14.10      9.38 o
   5   5  12       49.99       66.51     10.64 o
   6   5  12       22.60       11.50     10.86 o
   7   5  12        5.91       11.57     11.66 o
   8   5  12       13.67        1.70     14.23 o
 -11   6  12        2.07       22.55     27.29 o
 -10   6  12        0.56      -16.62     16.62 o
  -9   6  12        2.04       21.93     16.07 o
  -8   6  12        7.43       13.67     14.32 o
  -7   6  12      110.22      132.86     15.25 o
  -6   6  12        0.08        2.04      9.95 o
  -5   6  12        7.30        9.12      8.07 o
  -4   6  12        0.83       -7.72      7.72 o
  -3   6  12       13.89       12.69      8.44 o
  -2   6  12       22.63       24.81      7.60 o
  -1   6  12      229.74      204.99     10.80 o
   0   6  12        0.27       13.63      6.64 o
   1   6  12       23.53       11.85      8.41 o
   2   6  12       76.86       75.75     10.19 o
   3   6  12       11.47       11.52     10.22 o
   4   6  12        6.24       10.46     10.71 o
   5   6  12       14.42       13.18     11.57 o
   6   6  12        1.73        8.18     12.47 o
   7   6  12       26.04       28.53     14.49 o
 -10   7  12       19.02       18.38     19.12 o
  -9   7  12       16.39       32.88     27.44 o
  -8   7  12       18.01        3.21     16.67 o
  -7   7  12        2.31       -6.87     20.19 o
  -6   7  12        0.94        2.07     11.89 o
  -5   7  12       30.69       19.90     13.77 o
  -4   7  12       27.69        7.45     10.10 o
  -3   7  12       58.44       70.50     10.43 o
  -2   7  12       28.72       28.74      9.72 o
  -1   7  12        5.22        5.75      9.80 o
   0   7  12        8.45        2.52      8.12 o
   1   7  12       74.62       79.39     11.35 o
   2   7  12       13.11        8.93     11.51 o
   3   7  12       17.13       32.58     12.03 o
   4   7  12       21.01       28.44     12.23 o
   5   7  12       26.05       30.97     14.48 o
  -7   8  12        4.80       13.72     17.95 o
  -6   8  12        0.01       -6.60     13.81 o
  -5   8  12        4.53       -0.68     12.13 o
  -4   8  12        1.68       -1.52     11.97 o
  -3   8  12        0.15       -7.19     11.68 o
  -2   8  12        4.75        7.91     11.43 o
  -1   8  12       38.66       42.73     11.98 o
   0   8  12        1.85        5.12     10.31 o
   1   8  12       12.10       -1.82     12.38 o
   2   8  12        0.48        4.52     14.19 o
   3   8  12        0.02      -14.49     14.49 o
  -2   9  12       29.68       98.26     33.41 o
 -14   1  13        5.43        7.31     18.10 o
 -13   1  13       24.17       31.33     16.03 o
 -12   1  13        0.51        8.82     14.40 o
 -11   1  13       11.13        8.51     12.75 o
 -10   1  13       47.42       66.27     11.59 o
  -9   1  13       96.40      130.08      9.03 o
  -8   1  13       25.11        8.72      5.28 o
  -7   1  13      412.41      411.07     15.05 o
  -6   1  13       73.38       69.60      6.84 o
  -5   1  13      225.09      217.80     13.86 o
  -4   1  13      933.33      983.69     50.44 o
  -3   1  13     1554.71     1474.16     99.94 o
  -2   1  13      413.31      334.81     26.86 o
  -1   1  13      935.38      815.74     40.20 o
   0   1  13       12.49        9.82      7.26 o
   1   1  13      266.26      285.06     14.34 o
   2   1  13      350.38      310.27     13.10 o
   3   1  13      251.10      228.60      9.78 o
   4   1  13      497.72      494.16     19.53 o
   5   1  13      603.88      577.97     22.64 o
   6   1  13       33.58       22.12      8.60 o
   7   1  13      106.69       88.45     10.24 o
   8   1  13       53.55       52.34     10.91 o
   9   1  13        1.34       -1.67     11.61 o
 -13   2  13        0.39        0.72     16.37 o
 -12   2  13        4.38       -8.45     14.66 o
 -11   2  13        1.01      -11.00     12.93 o
 -10   2  13       21.46       16.83     11.52 o
  -9   2  13        4.77       13.20      8.09 o
  -8   2  13      165.53      163.59     10.03 o
  -7   2  13       12.33       11.15      6.87 o
  -6   2  13       49.92       73.88      5.94 o
  -5   2  13       29.51       27.81      8.60 o
  -4   2  13      488.07      449.76     17.59 o
  -3   2  13       11.02       10.50      9.85 o
  -2   2  13      612.97      515.28     19.86 o
  -1   2  13      225.07      241.88     10.94 o
   0   2  13       18.44        9.74      5.14 o
   1   2  13       79.11      103.82      6.10 o
   2   2  13      511.67      513.04     17.80 o
   3   2  13       37.28       42.49      7.24 o
   4   2  13       96.10      126.03      8.51 o
   5   2  13       63.29       60.36     10.28 o
   6   2  13        0.33       -0.27      8.68 o
   7   2  13       37.35       23.60      9.81 o
   8   2  13       24.54       15.30     12.54 o
   9   2  13        1.56       -9.21     11.77 o
 -13   3  13       24.78       -0.09     17.67 o
 -12   3  13       31.11       46.28     16.35 o
 -11   3  13        4.29       13.40     17.66 o
 -10   3  13        9.07       27.02     12.49 o
  -9   3  13        1.35       -1.36     12.43 o
  -8   3  13        0.06       -0.15      7.00 o
  -7   3  13      241.54      209.20     13.19 o
  -6   3  13      475.55      472.11     19.44 o
  -5   3  13      210.04      229.39     11.90 o
  -4   3  13      889.57      884.54     28.52 o
  -3   3  13       13.92       -6.31      6.31 o
  -2   3  13       14.39        2.76      5.69 o
  -1   3  13      243.11      219.41      8.71 o
   0   3  13      589.52      505.11     17.51 o
   1   3  13      201.95      244.77     11.46 o
   2   3  13      526.69      536.93     21.15 o
   3   3  13       10.13       18.65      8.85 o
   4   3  13       31.60       35.62      7.71 o
   5   3  13      115.46      152.17     10.50 o
   6   3  13      155.92      189.21     13.44 o
   7   3  13      239.53      238.48     13.94 o
   8   3  13       62.23       73.90     12.08 o
 -12   4  13        1.45       15.16     16.22 o
 -11   4  13        7.44       11.05     14.72 o
 -10   4  13        0.41        9.40     12.94 o
  -9   4  13        2.28       -1.21     11.08 o
  -8   4  13       22.79       23.39      8.55 o
  -7   4  13       60.86       38.19     11.79 o
  -6   4  13        0.11       30.87     10.44 o
  -5   4  13      194.61      175.28     10.18 o
  -4   4  13       62.97       82.91     11.40 o
  -3   4  13        9.65       -0.52      7.28 o
  -2   4  13      225.48      228.31     10.54 o
  -1   4  13       35.70       23.62      6.68 o
   0   4  13      158.45      193.41     10.64 o
   1   4  13       53.23       78.38      9.22 o
   2   4  13       12.84       12.65      9.24 o
   3   4  13       45.38       50.20      7.85 o
   4   4  13        0.60       -4.53      8.39 o
   5   4  13        7.73        8.44      9.31 o
   6   4  13        1.64       -9.07     10.02 o
   7   4  13        9.50       10.85     11.21 o
   8   4  13       22.04       26.85     12.20 o
 -12   5  13        0.99        1.68     17.78 o
 -11   5  13        0.41       13.85     18.04 o
 -10   5  13        5.93       23.53     14.52 o
  -9   5  13        0.18        3.41     22.80 o
  -8   5  13       19.00       12.56     11.31 o
  -7   5  13        4.95       12.95     12.70 o
  -6   5  13       27.59       39.19     19.11 o
  -5   5  13        0.59       -7.75      9.33 o
  -4   5  13      270.15      256.50     14.50 o
  -3   5  13        1.41        3.44      8.79 o
  -2   5  13       35.93       24.89      8.88 o
  -1   5  13       25.40       35.97      8.90 o
   0   5  13       53.40       57.67      9.27 o
   1   5  13      316.31      341.42     16.54 o
   2   5  13       78.34      102.10     20.62 o
   3   5  13        3.45       10.16      8.80 o
   4   5  13       52.63       57.43     10.05 o
   5   5  13       46.21       53.47     10.80 o
   6   5  13       12.04        5.26     11.20 o
   7   5  13       48.15       55.62     12.49 o
 -10   6  13        0.62        8.34     16.52 o
  -9   6  13        0.78       12.75     15.01 o
  -8   6  13       13.74       32.89     25.26 o
  -7   6  13       44.86       39.86     12.04 o
  -6   6  13        1.53       -2.96      9.53 o
  -5   6  13      181.18      179.88     17.48 o
  -4   6  13        0.47      -11.72     11.72 o
  -3   6  13        3.32      -11.53     11.53 o
  -2   6  13       12.41       14.72     11.56 o
  -1   6  13      269.07      220.82     13.37 o
   0   6  13       57.10       90.24     23.20 o
   1   6  13      278.10      330.01     14.58 o
   2   6  13        2.81      -12.24     12.56 o
   3   6  13       33.85       38.44     10.59 o
   4   6  13        3.93        3.62     10.96 o
   5   6  13       33.88       49.11     12.27 o
   6   6  13        0.53        2.45     12.64 o
  -9   7  13       15.37       16.11     17.10 o
  -8   7  13        5.18       11.33     29.29 o
  -7   7  13        5.04       11.83     14.46 o
  -6   7  13        4.50       15.74     12.41 o
  -5   7  13        0.04       -9.72      9.72 o
  -4   7  13        0.98       -9.26      9.26 o
  -3   7  13       42.95       38.17      9.45 o
  -2   7  13       25.21       27.63     13.61 o
  -1   7  13       12.00        2.74     10.41 o
   0   7  13       11.55       16.99      9.71 o
   1   7  13        1.29        5.76     10.86 o
   2   7  13        5.01        6.07     11.24 o
   3   7  13       85.87       89.22     12.78 o
   4   7  13        0.22        2.99     16.28 o
  -6   8  13        3.24       -4.72     13.66 o
  -5   8  13        8.49       -3.96     12.03 o
  -4   8  13       42.82       22.94     11.87 o
  -3   8  13        3.83       -8.29     11.48 o
  -2   8  13       42.18       47.11     11.80 o
  -1   8  13       11.70        8.95     11.46 o
   0   8  13        3.87       -8.03     11.70 o
   1   8  13        7.98       19.19     10.57 o
 -13   0  14       14.27        8.47     21.52 o
 -12   0  14       38.76       62.70     20.19 o
 -11   0  14        0.33       -8.93     16.65 o
 -10   0  14       39.53       35.15     14.68 o
  -9   0  14       32.15       51.21      9.66 o
  -8   0  14        5.23        0.30     11.57 o
  -7   0  14       66.36       77.21     13.34 o
  -6   0  14       67.51       79.18     12.12 o
  -5   0  14      188.73      197.86     18.85 o
   0   0  14      504.73      449.66     33.64 o
   1   0  14      144.67      125.52     14.10 o
   2   0  14     1186.96     1049.68     73.03 o
   3   0  14      148.33      137.30     17.46 o
   4   0  14      641.80      613.70     32.92 o
   5   0  14      141.43      161.88     14.22 o
   6   0  14       96.14      122.08     14.36 o
   7   0  14        3.50       10.90     14.10 o
   8   0  14       75.33       65.84     16.15 o
 -13   1  14        3.97        3.55     15.59 o
 -12   1  14       14.36        8.41     13.65 o
 -11   1  14       31.76       17.97     12.11 o
 -10   1  14       21.16       20.56     10.14 o
  -9   1  14        3.35        4.81      6.97 o
  -8   1  14        6.86        4.83      6.98 o
  -7   1  14       35.27       44.03      8.34 o
  -6   1  14        4.25        6.01      7.16 o
  -5   1  14       28.33       24.96      9.62 o
  -4   1  14       11.92       13.75     10.50 o
  -3   1  14      622.91      613.12     44.20 o
  -2   1  14       30.76       43.07     10.91 o
  -1   1  14        0.79        6.36      8.00 o
   0   1  14        0.06       -1.25      7.77 o
   1   1  14       78.17       94.50      7.76 o
   2   1  14       56.52       67.93      9.63 o
   3   1  14      138.64      128.95      9.44 o
   4   1  14        0.28       -0.34     10.21 o
   5   1  14       37.36       30.03      7.91 o
   6   1  14       13.67        2.31      8.93 o
   7   1  14       25.55       26.32      9.98 o
   8   1  14        0.03       -5.98     10.86 o
 -13   2  14        1.38       13.61     16.10 o
 -12   2  14        8.04        4.20     14.09 o
 -11   2  14        1.29       -3.50     12.50 o
 -10   2  14       10.74       25.35     13.49 o
  -9   2  14       99.44      128.66     13.10 o
  -8   2  14        3.72       -0.24      8.24 o
  -7   2  14      129.35      129.60      8.67 o
  -6   2  14        4.66       15.34      5.21 o
  -5   2  14      203.78      193.66     15.54 o
  -4   2  14      243.94      243.60     17.26 o
  -3   2  14      221.86      203.60     15.76 o
  -2   2  14       16.77       31.71      9.19 o
  -1   2  14      867.14      830.56     41.90 o
   0   2  14      174.12      150.54      9.68 o
   1   2  14        8.04       19.52      5.91 o
   2   2  14      552.58      531.56     20.68 o
   3   2  14        7.78       10.23      8.27 o
   4   2  14       87.56       86.91     10.19 o
   5   2  14      249.99      264.84     13.21 o
   6   2  14       15.57       33.14      9.33 o
   7   2  14       66.06       61.86     10.54 o
   8   2  14       55.23       39.39     11.38 o
 -13   3  14        2.14      -21.64     21.64 o
 -12   3  14        0.26       -2.06     14.95 o
 -11   3  14       10.67       -7.67     13.52 o
 -10   3  14       20.22        9.14     10.94 o
  -9   3  14        1.25        5.84     12.00 o
  -8   3  14       10.93        6.90     10.94 o
  -7   3  14       41.31       36.13      9.90 o
  -6   3  14       45.75       33.32      7.84 o
  -5   3  14       52.36       69.63      8.94 o
  -4   3  14      260.61      213.13     11.15 o
  -3   3  14       60.87       45.88      6.89 o
  -2   3  14      108.90       86.69      6.81 o
  -1   3  14        6.40        8.76      6.13 o
   0   3  14       12.06       12.22      6.29 o
   1   3  14      218.40      243.95     12.06 o
   2   3  14       10.55       28.64     12.04 o
   3   3  14      161.38      181.14     12.33 o
   4   3  14       32.65       23.87     10.37 o
   5   3  14        0.54       -3.31     11.87 o
   6   3  14        2.58        2.27      9.70 o
   7   3  14       14.82       29.61     11.00 o
 -12   4  14        0.42      -16.13     16.13 o
 -11   4  14       12.07       -0.54     14.29 o
 -10   4  14        4.89       12.28     12.08 o
  -9   4  14       41.14       38.57     21.29 o
  -8   4  14        4.20       18.83     12.54 o
  -7   4  14       65.12       63.13     11.64 o
  -6   4  14      122.22      129.68     12.68 o
  -5   4  14      171.50      131.02     12.21 o
  -4   4  14        3.31       10.01      7.06 o
  -3   4  14       55.48       65.20      8.19 o
  -2   4  14       95.38       93.88      8.96 o
  -1   4  14      203.66      204.32     11.01 o
   0   4  14       85.82       83.35      8.72 o
   1   4  14      126.89      146.42     11.17 o
   2   4  14       22.26       29.19      9.95 o
   3   4  14       59.10       62.53     12.89 o
   4   4  14        1.75        5.45      8.49 o
   5   4  14      338.78      362.01     17.53 o
   6   4  14        0.22        3.45     10.49 o
   7   4  14       32.95       20.06     11.51 o
 -11   5  14        3.06       10.37     15.20 o
 -10   5  14        7.99        3.29     13.06 o
  -9   5  14       15.69        2.13     11.87 o
  -8   5  14       41.85       31.50     21.64 o
  -7   5  14      116.20      100.85     14.37 o
  -6   5  14       27.14       35.36     12.70 o
  -5   5  14        9.94       11.60      9.56 o
  -4   5  14        7.42       -3.28     18.47 o
  -3   5  14       23.54       22.29     10.23 o
  -2   5  14      290.18      291.60     19.24 o
  -1   5  14       24.79       17.33      9.21 o
   0   5  14      300.50      350.34     20.74 o
   1   5  14       32.45       46.56     12.44 o
   2   5  14        0.32        2.21     11.03 o
   3   5  14        2.10        5.44     11.89 o
   4   5  14       34.49       47.79     10.00 o
   5   5  14       18.28       23.09     10.88 o
   6   5  14      177.93      196.96     14.11 o
 -10   6  14       24.25       39.24     15.83 o
  -9   6  14        0.97       -4.27     13.23 o
  -8   6  14        6.28       -1.15     11.07 o
  -7   6  14        0.21        0.75     23.78 o
  -6   6  14       15.16       30.57     22.97 o
  -5   6  14        2.70      -14.26     14.26 o
  -4   6  14       62.99       50.88     12.67 o
  -3   6  14        0.24       -6.96     11.58 o
  -2   6  14       14.07       16.33     11.87 o
  -1   6  14       38.12       39.89     11.91 o
   0   6  14       27.24       27.21     15.36 o
   1   6  14       12.84        6.71     12.28 o
   2   6  14       39.12       52.18     12.97 o
   3   6  14        0.16       10.77     13.52 o
   4   6  14       30.10       11.05     13.52 o
   5   6  14        1.02       35.21     26.80 o
  -8   7  14        7.62       11.92     14.15 o
  -7   7  14       29.00        3.94     27.61 o
  -6   7  14        0.11      -17.40     17.40 o
  -5   7  14       55.57       50.93     14.93 o
  -4   7  14        1.94      -14.20     14.20 o
  -3   7  14        0.50        0.93     13.84 o
  -2   7  14       32.73       44.78     13.88 o
  -1   7  14       34.46       32.74     14.08 o
   0   7  14       52.50       65.92     14.26 o
   1   7  14       40.47       43.10     14.37 o
   2   7  14        5.34      -10.92     10.92 o
   3   7  14       11.67       17.26     11.96 o
  -4   8  14        8.64       -4.09     16.52 o
  -3   8  14        0.94       -4.03     16.11 o
  -2   8  14       29.18       48.51     16.15 o
  -1   8  14        5.76       11.04     15.93 o
 -13   1  15        6.04        9.75     14.95 o
 -12   1  15       47.78       66.44     13.60 o
 -11   1  15        0.35       -3.07     10.76 o
 -10   1  15       24.77       27.55     14.73 o
  -9   1  15       17.71       33.51     10.02 o
  -8   1  15        0.08       -2.15      9.85 o
  -7   1  15       76.62       82.72      9.96 o
  -6   1  15      422.09      479.53     25.74 o
  -5   1  15       79.92       78.60     12.94 o
  -4   1  15      428.17      414.80     32.54 o
  -3   1  15      130.67      132.31     15.14 o
  -2   1  15      141.66      131.37     20.01 o
  -1   1  15      195.85      176.10     18.10 o
   0   1  15      563.65      538.73     28.96 o
   1   1  15      117.49      107.38      8.61 o
   2   1  15      937.12      813.18     33.81 o
   3   1  15       86.81       83.89      9.71 o
   4   1  15       16.76       16.40      9.08 o
   5   1  15      166.76      178.54     10.68 o
   6   1  15      112.65      121.85     10.45 o
   7   1  15       34.98       32.87     10.48 o
 -12   2  15        0.07        2.09     12.93 o
 -11   2  15        0.53        3.82     10.83 o
 -10   2  15        0.16       -0.87     16.24 o
  -9   2  15        0.26        7.08     10.86 o
  -8   2  15        6.18       -0.62     11.95 o
  -7   2  15       79.46       66.89      7.64 o
  -6   2  15       71.91       76.31      9.46 o
  -5   2  15       56.09       51.74     14.21 o
  -4   2  15       12.52        5.53     11.34 o
  -3   2  15       37.60       29.12     14.04 o
  -2   2  15        7.17        6.72      9.61 o
  -1   2  15       47.18       67.23     18.71 o
   0   2  15        9.95       20.26      9.99 o
   1   2  15      181.33      187.77     11.18 o
   2   2  15      102.90      118.72      8.30 o
   3   2  15       18.08       31.78      8.89 o
   4   2  15      199.06      182.70     12.69 o
   5   2  15       36.15       54.49      8.58 o
   6   2  15       25.23       24.43      9.49 o
   7   2  15       43.82       37.77     10.77 o
 -12   3  15        0.58       -0.45     13.82 o
 -11   3  15       11.62       11.51     11.27 o
 -10   3  15       20.48       32.19     19.49 o
  -9   3  15       22.87       33.82     18.10 o
  -8   3  15        2.61       14.92     10.54 o
  -7   3  15      139.85      116.01     11.53 o
  -6   3  15        4.94       25.11      7.79 o
  -5   3  15      102.36       89.92     10.61 o
  -4   3  15        8.76        8.75      8.72 o
  -3   3  15      507.25      507.76     18.12 o
  -2   3  15        0.56       -5.92      5.92 o
  -1   3  15      489.13      495.63     22.90 o
   0   3  15       39.17       43.14      6.89 o
   1   3  15        7.21        4.21      7.95 o
   2   3  15       92.35      109.65     10.34 o
   3   3  15      131.63      139.79     11.72 o
   4   3  15       81.78       89.21     11.60 o
   5   3  15      152.79      152.15     13.79 o
   6   3  15        7.24       15.06     10.00 o
 -11   4  15        5.77        0.75     12.07 o
 -10   4  15       21.14       15.55     22.45 o
  -9   4  15        0.28      -19.55     19.55 o
  -8   4  15       56.95       67.41     12.95 o
  -7   4  15       22.80       21.79     13.49 o
  -6   4  15        0.07       15.85     10.39 o
  -5   4  15       17.94       37.77     10.17 o
  -4   4  15       58.49       56.10      7.97 o
  -3   4  15       25.66       24.08      8.44 o
  -2   4  15       14.77       26.95     11.23 o
  -1   4  15        0.54       -7.93      7.93 o
   0   4  15        1.10        6.72      8.87 o
   1   4  15       64.58       74.76     18.71 o
   2   4  15       32.74       32.90     10.51 o
   3   4  15       12.66       21.42     11.12 o
   4   4  15       75.06       86.51     12.71 o
   5   4  15       17.51       17.00     12.79 o
   6   4  15       18.45       31.30     17.82 o
 -10   5  15       12.03        0.87     25.06 o
  -9   5  15        1.73       33.30     22.97 o
  -8   5  15        2.11      -15.89     20.24 o
  -7   5  15       64.53       54.71     13.75 o
  -6   5  15       24.02       14.83     12.53 o
  -5   5  15        4.23        4.65      9.76 o
  -4   5  15        7.37        6.16     11.20 o
  -3   5  15       49.35       71.18     14.92 o
  -2   5  15        0.53       10.26     10.33 o
  -1   5  15      132.53      129.63     11.93 o
   0   5  15       37.28       32.23     10.64 o
   1   5  15        2.53      -10.69     10.92 o
   2   5  15       60.12       42.68     12.01 o
   3   5  15      148.72      146.35     14.25 o
   4   5  15        5.96        3.18     13.21 o
   5   5  15       54.52       58.58     16.93 o
  -9   6  15        4.68       -9.40     25.17 o
  -8   6  15       10.57       17.98     24.71 o
  -7   6  15       24.75       10.38     23.09 o
  -6   6  15        4.74      -18.10     21.69 o
  -5   6  15        0.57      -12.67     12.67 o
  -4   6  15       54.94       45.32     12.70 o
  -3   6  15        0.75       -2.30     12.08 o
  -2   6  15      110.27      135.45     13.75 o
  -1   6  15       18.71       -0.47     16.94 o
   0   6  15       11.96        0.83     12.03 o
   1   6  15        7.27       -8.57     12.65 o
   2   6  15        6.24      -13.32     13.32 o
   3   6  15        7.81       10.45     14.03 o
  -6   7  15       13.46       16.14     19.91 o
  -5   7  15        6.73       13.79     14.92 o
  -4   7  15       20.13        4.08     20.72 o
  -3   7  15       15.88        2.90     14.15 o
  -2   7  15       12.72       15.81     14.30 o
  -1   7  15       10.78       25.41     14.15 o
   0   7  15       14.15       27.69     14.07 o
   1   7  15        4.50       22.19     14.50 o
 -12   0  16        1.69        6.09     15.72 o
 -11   0  16        4.12       -3.25     12.70 o
  -9   0  16       72.27      107.83     18.91 o
  -8   0  16       39.79       66.07     15.78 o
  -7   0  16      127.51      129.41     16.18 o
  -6   0  16      170.34      217.93     19.37 o
   0   0  16      632.26      603.86     31.25 o
   1   0  16      483.55      403.20     33.01 o
   2   0  16      205.00      187.65     20.53 o
   3   0  16       13.72       17.52     16.47 o
   4   0  16       23.40       25.87     18.04 o
   5   0  16      285.14      280.29     20.07 o
   6   0  16       58.92       53.58     13.67 o
 -12   1  16        0.43       -1.80     11.11 o
 -11   1  16        0.05      -14.85     14.85 o
 -10   1  16        0.04       -0.17     12.88 o
  -9   1  16        5.58       -2.03     15.89 o
  -8   1  16        4.37       -4.34     15.89 o
  -7   1  16       12.08       19.59      9.22 o
  -6   1  16       11.59       21.46     13.11 o
  -5   1  16       24.11       18.68     12.12 o
  -4   1  16       57.26       50.58     12.53 o
  -3   1  16      113.97      106.50     10.46 o
  -2   1  16       39.19       54.40      9.47 o
  -1   1  16      167.84      171.78     12.55 o
   0   1  16       19.72       32.29      9.83 o
   1   1  16        3.02       24.93      7.89 o
   2   1  16       17.02       43.05      8.98 o
   3   1  16       99.35       90.68     12.90 o
   4   1  16       14.79        5.28     14.16 o
   5   1  16       14.00        6.09     10.51 o
   6   1  16       45.23       57.08      9.55 o
 -12   2  16       13.32        3.13     19.95 o
 -11   2  16        0.89        5.22     17.58 o
 -10   2  16        8.36        0.06     15.66 o
  -9   2  16       13.07       28.09     10.14 o
  -8   2  16        0.78       -1.05     13.72 o
  -7   2  16       36.90       25.46      9.99 o
  -6   2  16      169.28      207.72     21.11 o
  -5   2  16       70.21       73.78     15.37 o
  -4   2  16      472.47      446.94     36.95 o
  -3   2  16      396.73      403.37     26.02 o
  -2   2  16       21.95       -2.02     10.37 o
  -1   2  16      174.40      191.67     14.54 o
   0   2  16      163.36      156.81     13.72 o
   1   2  16        4.42        2.11      8.31 o
   2   2  16      218.36      203.33     15.48 o
   3   2  16      104.95      102.84     10.23 o
   4   2  16       29.49       23.92     10.26 o
   5   2  16      107.97      100.71     12.43 o
   6   2  16       72.21       96.99     11.94 o
 -11   3  16        0.03       -4.35     20.42 o
 -10   3  16       22.88       29.29     18.50 o
  -9   3  16       13.11       20.42     15.66 o
  -8   3  16        4.64        4.17     10.47 o
  -7   3  16       22.65       31.40      9.61 o
  -6   3  16        0.30        7.89     10.67 o
  -5   3  16       30.78       70.42     17.58 o
  -4   3  16        8.70       13.40     16.18 o
  -3   3  16        8.48       -4.73     12.06 o
  -2   3  16       12.58       20.78     12.01 o
  -1   3  16       93.53      100.06     13.63 o
   0   3  16       22.25       49.19     13.63 o
   1   3  16       41.43       42.91      8.56 o
   2   3  16        1.74       -0.27      9.18 o
   3   3  16       41.15       33.34     10.39 o
   4   3  16       23.84       46.32     11.60 o
   5   3  16        2.20        7.58     13.11 o
 -10   4  16       21.57       12.36     20.77 o
  -9   4  16        9.34       12.01     18.39 o
  -8   4  16        3.09       22.77     12.18 o
  -7   4  16        0.82       12.80     18.56 o
  -6   4  16       12.46       27.33     10.50 o
  -5   4  16       15.83       22.36      9.68 o
  -4   4  16       87.76       87.17     12.51 o
  -3   4  16      151.55      113.26     13.11 o
  -2   4  16      108.21      118.58     13.53 o
  -1   4  16       51.55       40.83     14.82 o
   0   4  16       24.29       22.57      9.34 o
   1   4  16        1.69       -6.65     10.25 o
   2   4  16      145.51      154.57     12.93 o
   3   4  16       77.66       75.74     12.28 o
   4   4  16       82.51       90.05     13.25 o
   5   4  16        0.97       -9.28     21.87 o
  -9   5  16        2.00       -7.08     21.75 o
  -8   5  16        8.07       20.82     20.48 o
  -7   5  16        0.60        7.66     13.18 o
  -6   5  16       25.20       14.79     13.66 o
  -5   5  16       33.18       25.23     17.23 o
  -4   5  16       58.79       53.23     10.88 o
  -3   5  16       10.00        7.19     18.57 o
  -2   5  16       22.33       29.90     10.49 o
  -1   5  16       65.54       65.56     11.05 o
   0   5  16       76.29       49.84     11.43 o
   1   5  16       31.09       46.84     11.70 o
   2   5  16       78.83       84.90     12.98 o
   3   5  16       65.97       79.29     15.94 o
  -7   6  16       14.42      -21.87     21.87 o
  -6   6  16        0.11       21.29     21.87 o
  -5   6  16       10.24       19.84     12.79 o
  -4   6  16        0.96        3.38     25.89 o
  -3   6  16       21.80       -2.44     12.50 o
  -2   6  16        3.53        8.46     15.45 o
  -1   6  16       29.13       27.38     12.53 o
   0   6  16        3.43       10.54     12.67 o
   1   6  16        0.92      -10.17     14.76 o
   2   6  16        4.74       -4.33     37.30 o
  -3   7  16        0.31       54.76     24.01 o
  -9   1  17       47.31       58.59     17.23 o
  -8   1  17        2.74        9.66     11.86 o
  -7   1  17       36.82       52.89     12.99 o
  -6   1  17       86.79      119.32     16.30 o
  -5   1  17       21.93       16.47     12.94 o
  -4   1  17        7.16       -0.93     12.07 o
  -3   1  17       64.63       69.63     12.38 o
  -2   1  17        0.43        1.04      9.25 o
  -1   1  17      360.60      386.28     23.32 o
   0   1  17       49.90       54.14     10.90 o
   1   1  17        4.21        7.84      9.15 o
   2   1  17       14.65       21.40      9.60 o
   3   1  17      296.98      286.13     19.51 o
   4   1  17        0.06        2.01     14.09 o
   5   1  17       99.80      111.26     13.96 o
 -11   2  17        0.06      -15.26     15.26 o
 -10   2  17       12.39       12.70     12.76 o
  -9   2  17        6.02        5.92     16.71 o
  -8   2  17       18.73       22.80     15.08 o
  -7   2  17        0.22        7.24     10.73 o
  -6   2  17        0.37      -10.85     14.91 o
  -5   2  17        7.83       -0.75     14.56 o
  -4   2  17       39.43       29.47     15.20 o
  -3   2  17        4.81        2.23     11.18 o
  -2   2  17      114.35      140.30     14.07 o
  -1   2  17       27.97       34.26     11.40 o
   0   2  17       14.13       22.33     11.81 o
   1   2  17        8.22       13.17     11.75 o
   2   2  17       30.20       22.79     12.15 o
   3   2  17        4.72        7.31     13.32 o
   4   2  17      163.26      175.96     13.18 o
   5   2  17        4.93       14.05     11.93 o
 -10   3  17       14.88        5.34     16.01 o
  -9   3  17        8.35        6.79     13.75 o
  -8   3  17       12.16       17.81     13.95 o
  -7   3  17        1.31       -9.69     14.33 o
  -4   3  17       88.86       99.55     14.07 o
  -3   3  17        9.32        3.43     13.01 o
  -2   3  17        5.55        6.74     12.95 o
  -1   3  17       14.29       21.52     18.16 o
   0   3  17      108.76      112.07     21.52 o
   1   3  17        9.29       17.17     26.04 o
   2   3  17      228.05      209.16     13.22 o
   3   3  17        4.32       -2.55     10.48 o
   4   3  17        2.51       20.23     11.59 o
  -9   4  17        9.39      -11.72     17.75 o
  -8   4  17        0.40        4.63     11.68 o
  -7   4  17       32.66       30.48     22.07 o
  -6   4  17       12.12        7.43      9.97 o
  -5   4  17       12.92       24.25     13.23 o
  -4   4  17       24.27       19.26     14.53 o
  -3   4  17        0.94        3.40     10.87 o
  -2   4  17       28.74       25.12     20.42 o
  -1   4  17      103.63       78.32     12.61 o
   0   4  17       14.25       17.38      9.64 o
   1   4  17       50.89       48.06     10.63 o
   2   4  17        0.68       -4.15     11.04 o
   3   4  17        0.89        3.03     12.03 o
  -8   5  17        0.32       -8.41     19.26 o
  -7   5  17        0.67       -9.63     13.17 o
  -6   5  17       19.99       26.53     12.36 o
  -5   5  17        5.96       22.06     14.13 o
  -4   5  17       10.78       -0.13     10.56 o
  -3   5  17       17.86       14.41     15.62 o
  -2   5  17        3.56      -12.30     12.33 o
  -1   5  17        6.14        1.66     10.80 o
   0   5  17       23.07       16.12     11.36 o
   1   5  17        5.59        5.84     12.12 o
   2   5  17       22.00       39.86     13.02 o
  -5   6  17       26.74       51.16     16.67 o
  -4   6  17        6.87       13.76     12.65 o
  -3   6  17        0.04       -0.15     12.51 o
  -2   6  17        6.10       17.05     12.51 o
  -1   6  17       41.41       41.66     12.98 o
  -8   0  18        0.93        3.77     15.49 o
  -7   0  18        8.80        1.68     13.75 o
  -6   0  18       68.30       60.33     13.40 o
   0   0  18      107.87      132.04     12.22 o
   1   0  18      224.86      233.59     16.28 o
   2   0  18      175.44      164.21     15.05 o
   3   0  18      275.66      264.74     27.49 o
   4   0  18        3.80       -5.34     21.40 o
  -9   1  18        5.03       17.17     17.29 o
  -8   1  18        1.01       -7.54     11.10 o
  -7   1  18        1.64       -7.13     15.20 o
  -6   1  18       18.96       -6.03     14.21 o
  -5   1  18       14.09       -3.94     13.11 o
  -4   1  18        1.21       -9.64      9.64 o
  -3   1  18        5.35       10.24      9.93 o
  -2   1  18        6.08       15.69      9.80 o
  -1   1  18       61.57       76.22     11.48 o
   0   1  18        4.02       11.57     12.99 o
   1   1  18        7.69        4.38      9.26 o
   2   1  18       20.28       -2.43     12.40 o
   3   1  18       47.82       39.67     14.28 o
   4   1  18        0.04       -5.40     14.92 o
  -9   2  18       25.92       42.69     17.58 o
  -8   2  18       16.70       22.68     15.37 o
  -6   2  18       37.23       52.50     16.65 o
  -5   2  18       44.77       50.87     16.18 o
  -4   2  18        4.96       12.28     11.86 o
  -3   2  18        7.09       18.49     11.91 o
  -2   2  18       65.88       69.67     12.41 o
  -1   2  18       25.65       22.01     12.28 o
   0   2  18       66.72       81.51     13.66 o
   1   2  18        0.19        8.46     11.57 o
   2   2  18       71.61       78.95     17.63 o
   3   2  18       92.67       73.47     15.07 o
  -8   3  18        0.74        5.39     16.53 o
  -4   3  18       53.20       46.52     20.65 o
  -3   3  18        1.21      -19.84     19.84 o
  -2   3  18       55.17       64.33     20.53 o
  -1   3  18       11.94       -2.78     19.32 o
   0   3  18        0.11      -10.21     21.52 o
   1   3  18        0.31      -14.47     20.94 o
   2   3  18       22.17       22.44     17.40 o
  -8   4  18        8.38       28.32     10.86 o
  -7   4  18       30.43       29.97     10.16 o
  -5   4  18        4.47        8.58     23.90 o
  -4   4  18        5.17      -10.50     22.80 o
  -3   4  18       24.87        8.41     23.09 o
  -2   4  18       28.41       19.03     23.32 o
  -1   4  18       14.90        8.47     22.45 o
   0   4  18      168.74      192.75     16.89 o
   1   4  18        1.26        8.61     10.11 o
  -6   5  18        1.34        8.87     14.05 o
  -5   5  18        4.43       22.34     13.58 o
  -4   5  18       17.19        4.74     13.25 o
  -3   5  18       19.19       -1.67     13.31 o
  -2   5  18       11.54       11.66     13.86 o
  -1   5  18        9.85        4.65     11.01 o
  -9   1  19        4.35       12.76     17.92 o
  -8   1  19       13.05        2.38     15.72 o
  -7   1  19        0.13        1.74     16.01 o
  -6   1  19       78.54       78.31     15.84 o
  -5   1  19        1.47        7.60     13.63 o
  -4   1  19       17.91       13.28     15.20 o
  -3   1  19      118.91      110.71     11.89 o
  -2   1  19        5.50       -0.66     13.40 o
  -1   1  19       58.83       68.52     25.70 o
   0   1  19      283.88      286.82     19.01 o
   1   1  19       38.59       36.77     12.40 o
   2   1  19       92.01       64.73     14.09 o
  -6   2  19        0.14      -16.71     16.71 o
  -5   2  19       18.74        9.92     12.43 o
  -4   2  19       11.33       -2.10     23.78 o
  -3   2  19        4.14        4.44     17.55 o
  -2   2  19        1.84        4.67     12.29 o
  -1   2  19        7.61       13.09     13.15 o
   0   2  19       49.68       43.45     20.48 o
   1   2  19       41.91       37.73     12.89 o
  -5   3  19       10.85      -17.23     21.98 o
  -4   3  19        1.65      -20.48     21.11 o
  -3   3  19      135.00      118.16     23.38 o
  -2   3  19       26.34       23.84     20.13 o
  -1   3  19       71.82       80.05     22.33 o
   0   3  19       49.58       44.84     23.20 o
  -5   4  19        3.92       19.78     25.00 o
  -4   4  19       12.25       -9.34     24.83 o
  -3   4  19        2.05       -0.87     24.59 o
  -2   4  19        5.13        9.16     23.32 o
   0   0  20       63.45       80.90     12.30 o
  -7   1  20        5.37       14.50     16.65 o
  -6   1  20        1.84       -5.10     15.31 o
  -2   1  20       14.09       30.69     16.36 o
  -1   1  20       29.21       45.57     14.97 o
  -5   2  20       18.32       13.61     13.04 o
  -4   2  20       10.24        5.39     12.78 o
  -3   2  20       39.89       45.38     12.99 o
  -2   2  20        0.52       -5.61     14.88 o
  -1   2  20       63.39       39.68     20.24 o
 
